# Supplementary material for: Full-color persistent room temperature phosphorescent elastomers with robust optical properties
Source: Nat Commun. 2023 Aug 10;14:4839. doi: 10.1038/s41467-023-40193-1 (PMC10415293; doi:10.1038/s41467-023-40193-1)
Supplement: Supplementary file 8 — Source Data [file 41467_2023_40193_MOESM8_ESM.xlsx]

## Sheet: Fig. 2a
	E1		E2		E3		E4		E5		E6
Wavelength / nm	Transmittance / %	Wavelength / nm	Transmittance / %	Wavelength / nm	Transmittance / %	Wavelength / nm	Transmittance / %	Wavelength / nm	Transmittance / %	Wavelength / nm	Transmittance / %
380	98.7163	380	92.8732	380	84.0772	380	94.6216	380	86.0272	380	79.5888
380.5	98.743	380.5	92.9735	380.5	84.3327	380.5	94.6882	380.5	86.1354	380.5	79.7849
381	98.769	381	93.0718	381	84.5829	381	94.754	381	86.2421	381	79.9787
381.5	98.7941	381.5	93.168	381.5	84.8278	381.5	94.8191	381.5	86.3474	381.5	80.1702
382	98.8184	382	93.2624	382	85.0674	382	94.8834	382	86.4511	382	80.3595
382.5	98.8419	382.5	93.3547	382.5	85.3017	382.5	94.9469	382.5	86.5533	382.5	80.5465
383	98.8646	383	93.445	383	85.5307	383	95.0097	383	86.654	383	80.7313
383.5	98.8865	383.5	93.5334	383.5	85.7544	383.5	95.0717	383.5	86.7533	383.5	80.9139
384	98.9076	384	93.6197	384	85.9728	384	95.1329	384	86.851	384	81.0941
384.5	98.9278	384.5	93.7041	384.5	86.1858	384.5	95.1934	384.5	86.9472	384.5	81.2722
385	98.9473	385	93.7865	385	86.3936	385	95.2531	385	87.0419	385	81.448
385.5	98.9659	385.5	93.8669	385.5	86.596	385.5	95.3121	385.5	87.1352	385.5	81.6215
386	98.9838	386	93.9454	386	86.7932	386	95.3702	386	87.2269	386	81.7927
386.5	99.0008	386.5	94.0218	386.5	86.985	386.5	95.4276	386.5	87.3171	386.5	81.9617
387	99.017	387	94.0962	387	87.1715	387	95.4843	387	87.4059	387	82.1285
387.5	99.0324	387.5	94.1687	387.5	87.3527	387.5	95.5401	387.5	87.4931	387.5	82.293
388	99.0469	388	94.2392	388	87.5286	388	95.5953	388	87.5789	388	82.4553
388.5	99.0607	388.5	94.3077	388.5	87.6992	388.5	95.6496	388.5	87.6631	388.5	82.6153
389	99.0737	389	94.3742	389	87.8645	389	95.7032	389	87.7458	389	82.773
389.5	99.0858	389.5	94.4387	389.5	88.0245	389.5	95.756	389.5	87.8271	389.5	82.9285
390	99.0971	390	94.5012	390	88.1792	390	95.808	390	87.9068	390	83.0817
390.5	99.1077	390.5	94.5617	390.5	88.3285	390.5	95.8593	390.5	87.9851	390.5	83.2327
391	99.1174	391	94.6203	391	88.4726	391	95.9098	391	88.0618	391	83.3815
391.5	99.1263	391.5	94.6769	391.5	88.6113	391.5	95.9596	391.5	88.1371	391.5	83.528
392	99.1344	392	94.7314	392	88.7448	392	96.0085	392	88.2108	392	83.6722
392.5	99.1416	392.5	94.784	392.5	88.8729	392.5	96.0568	392.5	88.2831	392.5	83.8142
393	99.1436	393	94.8274	393	88.9839	393	96.104	393	88.3631	393	83.9436
393.5	99.1415	393.5	94.8691	393.5	89.0922	393.5	96.152	393.5	88.44	393.5	84.0772
394	99.135	394	94.9149	394	89.2031	394	96.2035	394	88.5121	394	84.2132
394.5	99.1322	394.5	94.9593	394.5	89.308	394.5	96.2518	394.5	88.5773	394.5	84.346
395	99.1293	395	95.0031	395	89.4049	395	96.3032	395	88.6414	395	84.4821
395.5	99.1289	395.5	95.0448	395.5	89.4972	395.5	96.3594	395.5	88.7112	395.5	84.6188
396	99.127	396	95.0793	396	89.5804	396	96.4063	396	88.7731	396	84.7475
396.5	99.1292	396.5	95.1152	396.5	89.6563	396.5	96.4438	396.5	88.8346	396.5	84.8673
397	99.1304	397	95.1472	397	89.7299	397	96.472	397	88.8879	397	84.9885
397.5	99.1231	397.5	95.1809	397.5	89.7978	397.5	96.507	397.5	88.9359	397.5	85.1119
398	99.1111	398	95.2079	398	89.8602	398	96.5473	398	88.9772	398	85.2248
398.5	99.1047	398.5	95.2369	398.5	89.9217	398.5	96.5909	398.5	89.0183	398.5	85.3372
399	99.107	399	95.2637	399	89.9815	399	96.6322	399	89.064	399	85.4434
399.5	99.1161	399.5	95.2895	399.5	90.0443	399.5	96.6627	399.5	89.1154	399.5	85.5523
400	99.1262	400	95.3158	400	90.0926	400	96.6832	400	89.1615	400	85.6533
400.5	99.1372	400.5	95.3402	400.5	90.1411	400.5	96.6991	400.5	89.2047	400.5	85.7531
401	99.1407	401	95.3617	401	90.1853	401	96.7171	401	89.2429	401	85.8537
401.5	99.1428	401.5	95.3756	401.5	90.236	401.5	96.743	401.5	89.2847	401.5	85.9578
402	99.1477	402	95.3913	402	90.2858	402	96.7704	402	89.3171	402	86.0653
402.5	99.1522	402.5	95.4183	402.5	90.3333	402.5	96.7983	402.5	89.3473	402.5	86.1689
403	99.1612	403	95.4511	403	90.3786	403	96.8177	403	89.3778	403	86.2709
403.5	99.167	403.5	95.484	403.5	90.42	403.5	96.8355	403.5	89.4178	403.5	86.3662
404	99.1843	404	95.5051	404	90.4583	404	96.8539	404	89.4639	404	86.4603
404.5	99.1951	404.5	95.5207	404.5	90.492	404.5	96.8645	404.5	89.5012	404.5	86.5381
405	99.2041	405	95.5386	405	90.5297	405	96.8782	405	89.5316	405	86.6136
405.5	99.2141	405.5	95.5629	405.5	90.5799	405.5	96.8974	405.5	89.5636	405.5	86.6929
406	99.2143	406	95.5793	406	90.6321	406	96.9196	406	89.5974	406	86.7796
406.5	99.2134	406.5	95.5956	406.5	90.6724	406.5	96.9336	406.5	89.6353	406.5	86.8597
407	99.2015	407	95.6089	407	90.7018	407	96.9425	407	89.6622	407	86.9394
407.5	99.1959	407.5	95.6309	407.5	90.7322	407.5	96.9584	407.5	89.6896	407.5	87.0176
408	99.1857	408	95.6445	408	90.7687	408	96.9767	408	89.7183	408	87.0978
408.5	99.1826	408.5	95.6581	408.5	90.805	408.5	96.993	408.5	89.7523	408.5	87.1688
409	99.1836	409	95.6645	409	90.8377	409	97.0018	409	89.7809	409	87.2315
409.5	99.1846	409.5	95.6782	409.5	90.8733	409.5	97.0109	409.5	89.8039	409.5	87.2985
410	99.18	410	95.686	410	90.9099	410	97.0175	410	89.8204	410	87.3675
410.5	99.1702	410.5	95.694	410.5	90.9404	410.5	97.0176	410.5	89.8353	410.5	87.4407
411	99.1688	411	95.707	411	90.9694	411	97.0207	411	89.8551	411	87.5127
411.5	99.1698	411.5	95.7178	411.5	90.9971	411.5	97.0233	411.5	89.8782	411.5	87.5855
412	99.1706	412	95.7333	412	91.0296	412	97.0346	412	89.9066	412	87.6525
412.5	99.1668	412.5	95.7425	412.5	91.0551	412.5	97.0445	412.5	89.9342	412.5	87.715
413	99.1607	413	95.7554	413	91.0776	413	97.0543	413	89.9634	413	87.7723
413.5	99.1571	413.5	95.7646	413.5	91.1084	413.5	97.0635	413.5	89.9945	413.5	87.8376
414	99.1549	414	95.7777	414	91.1442	414	97.0717	414	90.0234	414	87.9101
414.5	99.1474	414.5	95.7925	414.5	91.1801	414.5	97.0786	414.5	90.0567	414.5	87.9895
415	99.1379	415	95.8067	415	91.2107	415	97.0828	415	90.0933	415	88.0657
415.5	99.1311	415.5	95.8153	415.5	91.2426	415.5	97.087	415.5	90.1373	415.5	88.1369
416	99.1341	416	95.8247	416	91.2726	416	97.0991	416	90.1796	416	88.2027
416.5	99.1391	416.5	95.8368	416.5	91.296	416.5	97.1188	416.5	90.2251	416.5	88.272
417	99.1432	417	95.8532	417	91.3182	417	97.1445	417	90.2685	417	88.3488
417.5	99.1405	417.5	95.8677	417.5	91.3451	417.5	97.1709	417.5	90.3186	417.5	88.4346
418	99.1399	418	95.8811	418	91.3775	418	97.1943	418	90.3656	418	88.5196
418.5	99.1432	418.5	95.895	418.5	91.4131	418.5	97.214	418.5	90.4051	418.5	88.5983
419	99.1484	419	95.9061	419	91.4464	419	97.2274	419	90.4374	419	88.6717
419.5	99.1652	419.5	95.9222	419.5	91.4904	419.5	97.2442	419.5	90.4742	419.5	88.7542
420	99.182	420	95.9341	420	91.529	420	97.2518	420	90.5121	420	88.8396
420.5	99.1989	420.5	95.9493	420.5	91.5705	420.5	97.2537	420.5	90.5491	420.5	88.9198
421	99.2007	421	95.9589	421	91.5957	421	97.2436	421	90.5717	421	88.9989
421.5	99.2054	421.5	95.9739	421.5	91.626	421.5	97.2396	421.5	90.5995	421.5	89.0819
422	99.2079	422	95.9932	422	91.6588	422	97.2527	422	90.6351	422	89.1779
422.5	99.2122	422.5	96.0147	422.5	91.6908	422.5	97.2729	422.5	90.6709	422.5	89.2739
423	99.2048	423	96.033	423	91.72	423	97.2872	423	90.7064	423	89.3657
423.5	99.2004	423.5	96.0486	423.5	91.7473	423.5	97.2869	423.5	90.7308	423.5	89.4533
424	99.1998	424	96.0639	424	91.7737	424	97.2863	424	90.7574	424	89.5348
424.5	99.2101	424.5	96.08	424.5	91.8013	424.5	97.2893	424.5	90.7825	424.5	89.6242
425	99.2221	425	96.0901	425	91.8234	425	97.2966	425	90.8075	425	89.7148
425.5	99.2265	425.5	96.0958	425.5	91.8493	425.5	97.3007	425.5	90.8314	425.5	89.8114
426	99.2236	426	96.1011	426	91.8749	426	97.3058	426	90.8542	426	89.8975
426.5	99.2238	426.5	96.1175	426.5	91.9063	426.5	97.3185	426.5	90.8776	426.5	89.986
427	99.2324	427	96.1379	427	91.9385	427	97.3295	427	90.9057	427	90.0671
427.5	99.2367	427.5	96.1584	427.5	91.9672	427.5	97.341	427.5	90.9382	427.5	90.1424
428	99.2386	428	96.1702	428	91.9953	428	97.3485	428	90.9743	428	90.2118
428.5	99.2357	428.5	96.1827	428.5	92.0256	428.5	97.3632	428.5	91.0093	428.5	90.2756
429	99.2407	429	96.1953	429	92.0547	429	97.3777	429	91.0362	429	90.3445
429.5	99.2442	429.5	96.2136	429.5	92.0839	429.5	97.3926	429.5	91.061	429.5	90.4063
430	99.2451	430	96.2332	430	92.1119	430	97.4067	430	91.0871	430	90.4777
430.5	99.2369	430.5	96.2517	430.5	92.1368	430.5	97.4183	430.5	91.1111	430.5	90.5493
431	99.2176	431	96.2652	431	92.1579	431	97.4189	431	91.1276	431	90.6141
431.5	99.2039	431.5	96.281	431.5	92.176	431.5	97.4183	431.5	91.1422	431.5	90.6731
432	99.1979	432	96.2978	432	92.2043	432	97.4218	432	91.1608	432	90.7351
432.5	99.1969	432.5	96.3119	432.5	92.2326	432.5	97.4295	432.5	91.1791	432.5	90.7956
433	99.1932	433	96.3177	433	92.2591	433	97.4346	433	91.1928	433	90.8477
433.5	99.1929	433.5	96.3199	433.5	92.2784	433.5	97.4343	433.5	91.209	433.5	90.8924
434	99.1899	434	96.321	434	92.2919	434	97.4292	434	91.2261	434	90.9334
434.5	99.1887	434.5	96.3258	434.5	92.3059	434.5	97.4253	434.5	91.2461	434.5	90.9803
435	99.188	435	96.3358	435	92.3236	435	97.4286	435	91.2691	435	91.0258
435.5	99.1939	435.5	96.348	435.5	92.3431	435.5	97.4387	435.5	91.2958	435.5	91.0764
436	99.1972	436	96.3652	436	92.3661	436	97.4522	436	91.3255	436	91.116
436.5	99.1958	436.5	96.3832	436.5	92.3819	436.5	97.4631	436.5	91.3551	436.5	91.1545
437	99.1864	437	96.3976	437	92.3969	437	97.4707	437	91.3841	437	91.1877
437.5	99.1811	437.5	96.407	437.5	92.4137	437.5	97.4788	437.5	91.4107	437.5	91.2281
438	99.1763	438	96.4117	438	92.4395	438	97.485	438	91.4357	438	91.2671
438.5	99.1849	438.5	96.4258	438.5	92.4763	438.5	97.4988	438.5	91.4635	438.5	91.3165
439	99.1921	439	96.4472	439	92.509	439	97.5169	439	91.4993	439	91.3652
439.5	99.2043	439.5	96.4687	439.5	92.5368	439.5	97.5359	439.5	91.5295	439.5	91.4141
440	99.2202	440	96.4895	440	92.562	440	97.5587	440	91.5708	440	91.4646
440.5	99.2348	440.5	96.5015	440.5	92.5824	440.5	97.576	440.5	91.5987	440.5	91.5087
441	99.2375	441	96.5056	441	92.5965	441	97.5953	441	91.6235	441	91.5547
441.5	99.235	441.5	96.5119	441.5	92.6077	441.5	97.6161	441.5	91.6374	441.5	91.5995
442	99.2344	442	96.5148	442	92.6295	442	97.6322	442	91.6525	442	91.6538
442.5	99.2383	442.5	96.5195	442.5	92.6525	442.5	97.6421	442.5	91.6682	442.5	91.7
443	99.2459	443	96.5181	443	92.6786	443	97.6416	443	91.6841	443	91.7422
443.5	99.2554	443.5	96.5254	443.5	92.7064	443.5	97.6467	443.5	91.7036	443.5	91.7881
444	99.2579	444	96.5293	444	92.7313	444	97.6477	444	91.7197	444	91.8342
444.5	99.2599	444.5	96.5389	444.5	92.7581	444.5	97.6532	444.5	91.7362	444.5	91.8827
445	99.2546	445	96.5457	445	92.7706	445	97.6543	445	91.7486	445	91.9288
445.5	99.2548	445.5	96.5635	445.5	92.7878	445.5	97.6622	445.5	91.7712	445.5	91.9781
446	99.2495	446	96.5823	446	92.7987	446	97.6761	446	91.7956	446	92.0368
446.5	99.2503	446.5	96.6067	446.5	92.8172	446.5	97.6954	446.5	91.8261	446.5	92.0946
447	99.2483	447	96.6265	447	92.8324	447	97.7157	447	91.8488	447	92.1543
447.5	99.2465	447.5	96.6347	447.5	92.843	447.5	97.7186	447.5	91.8628	447.5	92.1989
448	99.245	448	96.6384	448	92.8549	448	97.7208	448	91.8808	448	92.242
448.5	99.2579	448.5	96.6515	448.5	92.8759	448.5	97.733	448.5	91.9038	448.5	92.2902
449	99.2702	449	96.6669	449	92.8973	449	97.7535	449	91.9321	449	92.3416
449.5	99.2771	449.5	96.6713	449.5	92.9091	449.5	97.7659	449.5	91.951	449.5	92.3895
450	99.2714	450	96.6695	450	92.9176	450	97.7658	450	91.9683	450	92.4338
450.5	99.2632	450.5	96.6705	450.5	92.9317	450.5	97.7604	450.5	91.9846	450.5	92.4737
451	99.2597	451	96.6845	451	92.9582	451	97.7638	451	92.008	451	92.5162
451.5	99.2664	451.5	96.6994	451.5	92.9869	451.5	97.77	451.5	92.0318	451.5	92.5558
452	99.271	452	96.711	452	93.0098	452	97.772	452	92.0532	452	92.5989
452.5	99.2726	452.5	96.7165	452.5	93.0262	452.5	97.7718	452.5	92.0672	452.5	92.635
453	99.2717	453	96.7201	453	93.0341	453	97.7732	453	92.0764	453	92.6695
453.5	99.2805	453.5	96.7284	453.5	93.0442	453.5	97.7856	453.5	92.0915	453.5	92.7065
454	99.291	454	96.7387	454	93.0533	454	97.7943	454	92.1115	454	92.751
454.5	99.2948	454.5	96.7502	454.5	93.064	454.5	97.7978	454.5	92.1342	454.5	92.7927
455	99.2965	455	96.7626	455	93.0823	455	97.7995	455	92.1547	455	92.8328
455.5	99.3013	455.5	96.7692	455.5	93.1004	455.5	97.7976	455.5	92.1706	455.5	92.8648
456	99.3095	456	96.771	456	93.1208	456	97.7947	456	92.188	456	92.8949
456.5	99.3228	456.5	96.772	456.5	93.1369	456.5	97.7961	456.5	92.2064	456.5	92.9308
457	99.3288	457	96.7735	457	93.1537	457	97.8012	457	92.2255	457	92.9651
457.5	99.3354	457.5	96.7731	457.5	93.165	457.5	97.8101	457.5	92.2411	457.5	92.9975
458	99.3364	458	96.7729	458	93.1675	458	97.8126	458	92.2576	458	93.0224
458.5	99.3492	458.5	96.7836	458.5	93.1708	458.5	97.8196	458.5	92.2804	458.5	93.0566
459	99.356	459	96.7963	459	93.1791	459	97.8234	459	92.2976	459	93.092
459.5	99.3591	459.5	96.8017	459.5	93.1918	459.5	97.8252	459.5	92.3073	459.5	93.1209
460	99.3537	460	96.8045	460	93.206	460	97.8243	460	92.313	460	93.1383
460.5	99.3519	460.5	96.8022	460.5	93.2171	460.5	97.8189	460.5	92.3271	460.5	93.1479
461	99.3529	461	96.8092	461	93.2371	461	97.8189	461	92.3475	461	93.1631
461.5	99.3549	461.5	96.8106	461.5	93.2571	461.5	97.8146	461.5	92.3663	461.5	93.1827
462	99.359	462	96.8178	462	93.2832	462	97.8198	462	92.3789	462	93.2149
462.5	99.3646	462.5	96.824	462.5	93.3072	462.5	97.821	462.5	92.3884	462.5	93.2493
463	99.3652	463	96.8251	463	93.3231	463	97.821	463	92.3942	463	93.2821
463.5	99.371	463.5	96.833	463.5	93.3381	463.5	97.8232	463.5	92.4083	463.5	93.317
464	99.3717	464	96.8347	464	93.3507	464	97.8275	464	92.4228	464	93.3489
464.5	99.3782	464.5	96.8423	464.5	93.3706	464.5	97.8351	464.5	92.4375	464.5	93.3874
465	99.372	465	96.8424	465	93.3887	465	97.8384	465	92.4495	465	93.4212
465.5	99.3648	465.5	96.8413	465.5	93.4067	465.5	97.8438	465.5	92.456	465.5	93.4536
466	99.3609	466	96.8421	466	93.4277	466	97.8522	466	92.4721	466	93.4863
466.5	99.3643	466.5	96.8509	466.5	93.4531	466.5	97.861	466.5	92.4918	466.5	93.5202
467	99.3678	467	96.857	467	93.4775	467	97.863	467	92.5206	467	93.5534
467.5	99.3608	467.5	96.8656	467.5	93.4958	467.5	97.8633	467.5	92.5434	467.5	93.5796
468	99.3499	468	96.8643	468	93.5064	468	97.8604	468	92.5602	468	93.6068
468.5	99.3334	468.5	96.8679	468.5	93.516	468.5	97.8656	468.5	92.5658	468.5	93.6353
469	99.3171	469	96.8713	469	93.5269	469	97.8697	469	92.5735	469	93.6636
469.5	99.3067	469.5	96.8821	469.5	93.5454	469.5	97.8821	469.5	92.59	469.5	93.6929
470	99.3056	470	96.8962	470	93.5649	470	97.8977	470	92.6221	470	93.7278
470.5	99.3121	470.5	96.9143	470.5	93.5896	470.5	97.9203	470.5	92.6572	470.5	93.7654
471	99.316	471	96.9315	471	93.609	471	97.9397	471	92.685	471	93.8043
471.5	99.3217	471.5	96.9426	471.5	93.6258	471.5	97.9543	471.5	92.7061	471.5	93.8388
472	99.3243	472	96.9408	472	93.6379	472	97.9606	472	92.7239	472	93.87
472.5	99.3263	472.5	96.9395	472.5	93.6517	472.5	97.9657	472.5	92.7439	472.5	93.8968
473	99.3214	473	96.9474	473	93.6718	473	97.9714	473	92.7616	473	93.9252
473.5	99.3177	473.5	96.9646	473.5	93.6933	473.5	97.9823	473.5	92.7768	473.5	93.9557
474	99.3088	474	96.9732	474	93.7079	474	97.9861	474	92.7882	474	93.9811
474.5	99.3041	474.5	96.9751	474.5	93.7186	474.5	97.9858	474.5	92.7977	474.5	94.0021
475	99.3022	475	96.9826	475	93.7349	475	97.9807	475	92.8135	475	94.0234
475.5	99.3053	475.5	96.9963	475.5	93.7572	475.5	97.9828	475.5	92.8295	475.5	94.0437
476	99.3103	476	97.0135	476	93.7775	476	97.9909	476	92.8465	476	94.0689
476.5	99.3141	476.5	97.0216	476.5	93.7875	476.5	98.002	476.5	92.8529	476.5	94.0894
477	99.3166	477	97.0304	477	93.7919	477	98.0133	477	92.8617	477	94.1202
477.5	99.3242	477.5	97.0428	477.5	93.7998	477.5	98.0264	477.5	92.8734	477.5	94.143
478	99.3298	478	97.0595	478	93.8102	478	98.0424	478	92.8906	478	94.1734
478.5	99.3365	478.5	97.0776	478.5	93.826	478.5	98.0554	478.5	92.906	478.5	94.2013
479	99.3351	479	97.089	479	93.84	479	98.0634	479	92.918	479	94.2303
479.5	99.3329	479.5	97.0947	479.5	93.8516	479.5	98.0691	479.5	92.927	479.5	94.2542
480	99.3329	480	97.1001	480	93.8658	480	98.0818	480	92.9403	480	94.2761
480.5	99.3293	480.5	97.1012	480.5	93.8714	480.5	98.0922	480.5	92.9548	480.5	94.2993
481	99.322	481	97.1079	481	93.8805	481	98.1028	481	92.9681	481	94.3247
481.5	99.3138	481.5	97.1127	481.5	93.8859	481.5	98.1087	481.5	92.9803	481.5	94.3485
482	99.308	482	97.1237	482	93.8966	482	98.118	482	92.9954	482	94.3719
482.5	99.3118	482.5	97.1325	482.5	93.9097	482.5	98.1287	482.5	93.014	482.5	94.3961
483	99.3185	483	97.1459	483	93.923	483	98.1361	483	93.036	483	94.4204
483.5	99.3272	483.5	97.1627	483.5	93.9425	483.5	98.1414	483.5	93.0624	483.5	94.4474
484	99.3248	484	97.1743	484	93.9597	484	98.1393	484	93.0889	484	94.4676
484.5	99.3238	484.5	97.1845	484.5	93.9822	484.5	98.142	484.5	93.1219	484.5	94.4864
485	99.3276	485	97.1942	485	94.0081	485	98.1501	485	93.1539	485	94.5093
485.5	99.3374	485.5	97.2051	485.5	94.0355	485.5	98.162	485.5	93.1868	485.5	94.5337
486	99.3415	486	97.2185	486	94.0624	486	98.1708	486	93.2094	486	94.5666
486.5	99.3413	486.5	97.2276	486.5	94.0806	486.5	98.1704	486.5	93.2251	486.5	94.5906
487	99.3428	487	97.2399	487	94.098	487	98.1688	487	93.24	487	94.6199
487.5	99.3498	487.5	97.2478	487.5	94.1119	487.5	98.1641	487.5	93.2574	487.5	94.6443
488	99.3577	488	97.2534	488	94.1268	488	98.1646	488	93.2818	488	94.6696
488.5	99.3673	488.5	97.2631	488.5	94.1446	488.5	98.1661	488.5	93.311	488.5	94.6924
489	99.3727	489	97.2729	489	94.1611	489	98.1722	489	93.3393	489	94.7145
489.5	99.3804	489.5	97.2934	489.5	94.1888	489.5	98.1795	489.5	93.3703	489.5	94.7418
490	99.387	490	97.309	490	94.2157	490	98.1883	490	93.4019	490	94.7663
490.5	99.394	490.5	97.3241	490.5	94.2405	490.5	98.1937	490.5	93.4374	490.5	94.786
491	99.4	491	97.3327	491	94.2539	491	98.1952	491	93.4686	491	94.8001
491.5	99.3971	491.5	97.3378	491.5	94.259	491.5	98.1884	491.5	93.4938	491.5	94.8124
492	99.3965	492	97.3367	492	94.2623	492	98.1764	492	93.5109	492	94.8261
492.5	99.3898	492.5	97.3281	492.5	94.2629	492.5	98.1615	492.5	93.5194	492.5	94.8325
493	99.3878	493	97.3203	493	94.2665	493	98.1474	493	93.5254	493	94.8407
493.5	99.386	493.5	97.3226	493.5	94.2815	493.5	98.1449	493.5	93.5388	493.5	94.8512
494	99.3897	494	97.3328	494	94.2981	494	98.1433	494	93.5584	494	94.8681
494.5	99.3995	494.5	97.3411	494.5	94.3194	494.5	98.1481	494.5	93.5811	494.5	94.8835
495	99.4049	495	97.3418	495	94.3308	495	98.1453	495	93.5965	495	94.9002
495.5	99.4064	495.5	97.3374	495.5	94.3391	495.5	98.1429	495.5	93.606	495.5	94.9155
496	99.396	496	97.327	496	94.3349	496	98.132	496	93.6076	496	94.9275
496.5	99.3815	496.5	97.3146	496.5	94.3309	496.5	98.1187	496.5	93.6091	496.5	94.9335
497	99.3648	497	97.3089	497	94.3307	497	98.1036	497	93.6079	497	94.9394
497.5	99.3572	497.5	97.3203	497.5	94.341	497.5	98.0993	497.5	93.6163	497.5	94.9515
498	99.3527	498	97.3355	498	94.3522	498	98.0991	498	93.6231	498	94.9633
498.5	99.3559	498.5	97.348	498.5	94.3632	498.5	98.1081	498.5	93.6384	498.5	94.9771
499	99.3608	499	97.3532	499	94.3728	499	98.1159	499	93.6475	499	94.9894
499.5	99.3672	499.5	97.3598	499.5	94.3865	499.5	98.1227	499.5	93.6552	499.5	95.0058
500	99.3701	500	97.3625	500	94.3988	500	98.1252	500	93.6606	500	95.0238
500.5	99.3703	500.5	97.3625	500.5	94.4074	500.5	98.1289	500.5	93.6672	500.5	95.0421
501	99.3693	501	97.3574	501	94.4113	501	98.1324	501	93.6749	501	95.0603
501.5	99.3681	501.5	97.3589	501.5	94.419	501.5	98.1381	501.5	93.6814	501.5	95.0803
502	99.3594	502	97.3575	502	94.4258	502	98.1403	502	93.6845	502	95.102
502.5	99.3504	502.5	97.3582	502.5	94.4326	502.5	98.1441	502.5	93.6844	502.5	95.1201
503	99.3351	503	97.3496	503	94.434	503	98.1472	503	93.6802	503	95.1349
503.5	99.3223	503.5	97.3436	503.5	94.4362	503.5	98.1464	503.5	93.6771	503.5	95.1483
504	99.3074	504	97.3323	504	94.4374	504	98.1469	504	93.6789	504	95.1623
504.5	99.2944	504.5	97.3239	504.5	94.4425	504.5	98.1485	504.5	93.6839	504.5	95.1807
505	99.282	505	97.3172	505	94.451	505	98.1579	505	93.6924	505	95.2001
505.5	99.269	505.5	97.317	505.5	94.4605	505.5	98.1671	505.5	93.6999	505.5	95.2203
506	99.2588	506	97.3195	506	94.473	506	98.1772	506	93.7052	506	95.2332
506.5	99.2555	506.5	97.324	506.5	94.4909	506.5	98.1892	506.5	93.7191	506.5	95.2515
507	99.2589	507	97.3329	507	94.5136	507	98.2039	507	93.7394	507	95.2752
507.5	99.2644	507.5	97.3418	507.5	94.5328	507.5	98.2167	507.5	93.7656	507.5	95.3021
508	99.2625	508	97.3451	508	94.5445	508	98.2183	508	93.7873	508	95.322
508.5	99.2568	508.5	97.3466	508.5	94.5543	508.5	98.2202	508.5	93.8113	508.5	95.341
509	99.2465	509	97.3422	509	94.5674	509	98.2189	509	93.8331	509	95.3607
509.5	99.2414	509.5	97.349	509.5	94.5852	509.5	98.2283	509.5	93.8515	509.5	95.3823
510	99.235	510	97.3527	510	94.6007	510	98.2289	510	93.8554	510	95.3972
510.5	99.2309	510.5	97.3663	510.5	94.6116	510.5	98.2305	510.5	93.8598	510.5	95.4051
511	99.2286	511	97.3795	511	94.6249	511	98.227	511	93.8675	511	95.4171
511.5	99.2328	511.5	97.3952	511.5	94.6361	511.5	98.2298	511.5	93.8877	511.5	95.4293
512	99.2396	512	97.4087	512	94.6469	512	98.2366	512	93.9096	512	95.4492
512.5	99.2451	512.5	97.4149	512.5	94.6484	512.5	98.2444	512.5	93.9325	512.5	95.462
513	99.2454	513	97.4183	513	94.6538	513	98.2517	513	93.9523	513	95.4755
513.5	99.2472	513.5	97.4282	513.5	94.6626	513.5	98.2562	513.5	93.9724	513.5	95.491
514	99.2504	514	97.441	514	94.6761	514	98.2637	514	93.9913	514	95.5072
514.5	99.2549	514.5	97.4511	514.5	94.6933	514.5	98.2639	514.5	94.0092	514.5	95.5232
515	99.2592	515	97.4501	515	94.7043	515	98.2627	515	94.0259	515	95.5326
515.5	99.2699	515.5	97.4525	515.5	94.7165	515.5	98.2594	515.5	94.0456	515.5	95.5491
516	99.2845	516	97.4547	516	94.7281	516	98.2628	516	94.0668	516	95.5706
516.5	99.2952	516.5	97.4559	516.5	94.7441	516.5	98.2635	516.5	94.0872	516.5	95.5951
517	99.3064	517	97.4549	517	94.7646	517	98.2695	517	94.1074	517	95.6191
517.5	99.3133	517.5	97.4607	517.5	94.7856	517.5	98.2781	517.5	94.1295	517.5	95.6379
518	99.3231	518	97.4723	518	94.8109	518	98.2899	518	94.1504	518	95.6578
518.5	99.3268	518.5	97.4804	518.5	94.832	518.5	98.2977	518.5	94.1653	518.5	95.675
519	99.3299	519	97.4814	519	94.8421	519	98.2988	519	94.1747	519	95.6907
519.5	99.3299	519.5	97.4807	519.5	94.8474	519.5	98.3007	519.5	94.1872	519.5	95.698
520	99.3236	520	97.4797	520	94.8487	520	98.2984	520	94.1967	520	95.7005
520.5	99.3188	520.5	97.4829	520.5	94.8543	520.5	98.3014	520.5	94.2053	520.5	95.7027
521	99.3211	521	97.4879	521	94.8638	521	98.3036	521	94.2123	521	95.7125
521.5	99.3349	521.5	97.5041	521.5	94.8808	521.5	98.3134	521.5	94.2305	521.5	95.7305
522	99.3543	522	97.5266	522	94.9045	522	98.3326	522	94.2546	522	95.7523
522.5	99.3759	522.5	97.5532	522.5	94.933	522.5	98.3547	522.5	94.2833	522.5	95.7775
523	99.3884	523	97.5681	523	94.9604	523	98.3735	523	94.3	523	95.793
523.5	99.4019	523.5	97.5837	523.5	94.9901	523.5	98.3884	523.5	94.3194	523.5	95.8111
524	99.4135	524	97.5979	524	95.0169	524	98.4041	524	94.3363	524	95.8269
524.5	99.427	524.5	97.6114	524.5	95.041	524.5	98.4177	524.5	94.3595	524.5	95.8465
525	99.4367	525	97.6193	525	95.062	525	98.43	525	94.3814	525	95.8664
525.5	99.4394	525.5	97.6244	525.5	95.0799	525.5	98.4397	525.5	94.402	525.5	95.8845
526	99.4381	526	97.6329	526	95.0985	526	98.4475	526	94.4164	526	95.9021
526.5	99.4365	526.5	97.6414	526.5	95.1156	526.5	98.4583	526.5	94.4254	526.5	95.9194
527	99.4367	527	97.6432	527	95.1319	527	98.4686	527	94.4318	527	95.9342
527.5	99.4457	527.5	97.6506	527.5	95.1508	527.5	98.4841	527.5	94.4451	527.5	95.9508
528	99.4532	528	97.6563	528	95.1674	528	98.4903	528	94.4611	528	95.962
528.5	99.4613	528.5	97.6656	528.5	95.1816	528.5	98.4922	528.5	94.4788	528.5	95.9791
529	99.4638	529	97.6614	529	95.1921	529	98.4959	529	94.4907	529	95.9953
529.5	99.4665	529.5	97.6579	529.5	95.2031	529.5	98.5069	529.5	94.5028	529.5	96.013
530	99.4669	530	97.6518	530	95.2119	530	98.5204	530	94.5114	530	96.0195
530.5	99.4662	530.5	97.6515	530.5	95.2185	530.5	98.5289	530.5	94.522	530.5	96.0199
531	99.4673	531	97.6465	531	95.2257	531	98.5351	531	94.5342	531	96.0208
531.5	99.4731	531.5	97.6502	531.5	95.2403	531.5	98.5472	531.5	94.5568	531.5	96.0339
532	99.4791	532	97.6529	532	95.256	532	98.5613	532	94.5798	532	96.0479
532.5	99.4839	532.5	97.6561	532.5	95.2695	532.5	98.5741	532.5	94.5993	532.5	96.0653
533	99.4857	533	97.6479	533	95.2781	533	98.5798	533	94.6113	533	96.076
533.5	99.4943	533.5	97.6472	533.5	95.2869	533.5	98.5863	533.5	94.6238	533.5	96.0934
534	99.5008	534	97.6488	534	95.2999	534	98.5948	534	94.6341	534	96.107
534.5	99.5093	534.5	97.6597	534.5	95.3148	534.5	98.6099	534.5	94.6476	534.5	96.121
535	99.5096	535	97.6589	535	95.3264	535	98.6181	535	94.6596	535	96.1282
535.5	99.5108	535.5	97.6577	535.5	95.3339	535.5	98.6256	535.5	94.6783	535.5	96.135
536	99.5069	536	97.6486	536	95.3398	536	98.6261	536	94.6977	536	96.143
536.5	99.5044	536.5	97.6393	536.5	95.3427	536.5	98.633	536.5	94.7195	536.5	96.1526
537	99.4978	537	97.624	537	95.344	537	98.6327	537	94.7314	537	96.159
537.5	99.4975	537.5	97.6089	537.5	95.3479	537.5	98.6323	537.5	94.7432	537.5	96.1662
538	99.4994	538	97.5999	538	95.3604	538	98.6283	538	94.7545	538	96.1784
538.5	99.5063	538.5	97.5976	538.5	95.3735	538.5	98.6309	538.5	94.7758	538.5	96.1976
539	99.5153	539	97.5993	539	95.3859	539	98.6397	539	94.7991	539	96.2182
539.5	99.5268	539.5	97.601	539.5	95.3965	539.5	98.65	539.5	94.8273	539.5	96.2406
540	99.5407	540	97.6041	540	95.4082	540	98.6607	540	94.8569	540	96.2631
540.5	99.5537	540.5	97.6072	540.5	95.4203	540.5	98.6667	540.5	94.8859	540.5	96.2855
541	99.5578	541	97.6062	541	95.431	541	98.669	541	94.9026	541	96.2923
541.5	99.5523	541.5	97.6043	541.5	95.44	541.5	98.6663	541.5	94.9132	541.5	96.291
542	99.5481	542	97.6064	542	95.4505	542	98.6661	542	94.9255	542	96.2863
542.5	99.5433	542.5	97.6097	542.5	95.4538	542.5	98.662	542.5	94.9396	542.5	96.2898
543	99.5416	543	97.6085	543	95.4528	543	98.6586	543	94.9526	543	96.2932
543.5	99.5367	543.5	97.6042	543.5	95.4468	543.5	98.6525	543.5	94.9635	543.5	96.2997
544	99.5362	544	97.604	544	95.4467	544	98.6535	544	94.9778	544	96.3047
544.5	99.5364	544.5	97.6102	544.5	95.4567	544.5	98.6543	544.5	94.9918	544.5	96.312
545	99.5413	545	97.6188	545	95.4729	545	98.6586	545	95.0021	545	96.3195
545.5	99.5532	545.5	97.6303	545.5	95.4917	545.5	98.668	545.5	95.0142	545.5	96.3308
546	99.5714	546	97.648	546	95.512	546	98.6821	546	95.0341	546	96.3475
546.5	99.5778	546.5	97.6642	546.5	95.5232	546.5	98.6908	546.5	95.0517	546.5	96.3574
547	99.5801	547	97.6814	547	95.538	547	98.6957	547	95.0669	547	96.3621
547.5	99.5817	547.5	97.6977	547.5	95.5502	547.5	98.6947	547.5	95.0768	547.5	96.3708
548	99.5881	548	97.716	548	95.5697	548	98.6986	548	95.091	548	96.378
548.5	99.6003	548.5	97.7359	548.5	95.5916	548.5	98.7047	548.5	95.1135	548.5	96.3965
549	99.609	549	97.7514	549	95.6117	549	98.7151	549	95.1386	549	96.4131
549.5	99.6206	549.5	97.7626	549.5	95.6283	549.5	98.7211	549.5	95.1615	549.5	96.4355
550	99.6249	550	97.7703	550	95.6443	550	98.7242	550	95.1788	550	96.4537
550.5	99.626	550.5	97.7769	550.5	95.6554	550.5	98.7165	550.5	95.1903	550.5	96.4627
551	99.6238	551	97.7846	551	95.6682	551	98.7062	551	95.1983	551	96.4701
551.5	99.6255	551.5	97.7899	551.5	95.6773	551.5	98.697	551.5	95.2061	551.5	96.4772
552	99.6288	552	97.7926	552	95.6924	552	98.6944	552	95.2151	552	96.487
552.5	99.6307	552.5	97.7971	552.5	95.7046	552.5	98.694	552.5	95.2241	552.5	96.4972
553	99.6266	553	97.7982	553	95.7149	553	98.6898	553	95.2298	553	96.505
553.5	99.6189	553.5	97.7981	553.5	95.7236	553.5	98.6924	553.5	95.2336	553.5	96.5127
554	99.6119	554	97.7939	554	95.7356	554	98.7026	554	95.2405	554	96.5214
554.5	99.6031	554.5	97.7932	554.5	95.747	554.5	98.7162	554.5	95.2486	554.5	96.525
555	99.5974	555	97.7963	555	95.7599	555	98.7259	555	95.2605	555	96.5316
555.5	99.5949	555.5	97.7998	555.5	95.7718	555.5	98.7342	555.5	95.2739	555.5	96.5389
556	99.5962	556	97.8021	556	95.7879	556	98.7426	556	95.2886	556	96.555
556.5	99.5979	556.5	97.8033	556.5	95.8036	556.5	98.7504	556.5	95.3052	556.5	96.5737
557	99.5952	557	97.8008	557	95.8205	557	98.7522	557	95.3218	557	96.5961
557.5	99.5945	557.5	97.799	557.5	95.8351	557.5	98.751	557.5	95.3377	557.5	96.62
558	99.5879	558	97.7953	558	95.8484	558	98.7471	558	95.3508	558	96.6353
558.5	99.5825	558.5	97.7958	558.5	95.8625	558.5	98.7462	558.5	95.3642	558.5	96.6487
559	99.5681	559	97.7958	559	95.8745	559	98.7471	559	95.3793	559	96.658
559.5	99.551	559.5	97.7927	559.5	95.883	559.5	98.7491	559.5	95.3978	559.5	96.6685
560	99.526	560	97.7827	560	95.8824	560	98.7454	560	95.4077	560	96.6708
560.5	99.5023	560.5	97.771	560.5	95.8791	560.5	98.7436	560.5	95.4165	560.5	96.6688
561	99.4851	561	97.764	561	95.879	561	98.7425	561	95.4256	561	96.6713
561.5	99.4765	561.5	97.7608	561.5	95.8833	561.5	98.748	561.5	95.4396	561.5	96.6818
562	99.4723	562	97.7592	562	95.8928	562	98.7466	562	95.4542	562	96.6947
562.5	99.4676	562.5	97.7609	562.5	95.9044	562.5	98.7486	562.5	95.4728	562.5	96.7081
563	99.4622	563	97.764	563	95.916	563	98.7462	563	95.4918	563	96.7156
563.5	99.4538	563.5	97.7663	563.5	95.9219	563.5	98.7472	563.5	95.5072	563.5	96.7238
564	99.4465	564	97.7658	564	95.9259	564	98.7422	564	95.5167	564	96.7313
564.5	99.4388	564.5	97.7601	564.5	95.9296	564.5	98.7339	564.5	95.5279	564.5	96.7393
565	99.4324	565	97.7551	565	95.9378	565	98.7227	565	95.5396	565	96.7453
565.5	99.4251	565.5	97.7506	565.5	95.9468	565.5	98.7135	565.5	95.5513	565.5	96.7526
566	99.4126	566	97.751	566	95.957	566	98.7094	566	95.5616	566	96.7624
566.5	99.3956	566.5	97.7492	566.5	95.9617	566.5	98.7074	566.5	95.5755	566.5	96.7746
567	99.3881	567	97.7524	567	95.9672	567	98.7078	567	95.5916	567	96.7873
567.5	99.3863	567.5	97.7588	567.5	95.9718	567.5	98.7095	567.5	95.6089	567.5	96.8018
568	99.3899	568	97.7672	568	95.9804	568	98.7122	568	95.6234	568	96.8095
568.5	99.3862	568.5	97.773	568.5	95.9904	568.5	98.7105	568.5	95.6345	568.5	96.811
569	99.3854	569	97.7834	569	96.0018	569	98.7111	569	95.6423	569	96.8075
569.5	99.3918	569.5	97.8007	569.5	96.0177	569.5	98.715	569.5	95.6531	569.5	96.81
570	99.4031	570	97.8211	570	96.0319	570	98.726	570	95.6641	570	96.8153
570.5	99.4137	570.5	97.8384	570.5	96.0493	570.5	98.7351	570.5	95.6785	570.5	96.8251
571	99.4192	571	97.8524	571	96.0655	571	98.7429	571	95.6953	571	96.8339
571.5	99.4203	571.5	97.8649	571.5	96.0783	571.5	98.7482	571.5	95.7117	571.5	96.8421
572	99.4289	572	97.8874	572	96.0969	572	98.7611	572	95.7346	572	96.8544
572.5	99.4387	572.5	97.9099	572.5	96.1155	572.5	98.7744	572.5	95.7525	572.5	96.8688
573	99.4496	573	97.9323	573	96.1381	573	98.7862	573	95.773	573	96.8821
573.5	99.4542	573.5	97.9435	573.5	96.1529	573.5	98.7906	573.5	95.7905	573.5	96.8966
574	99.4574	574	97.9561	574	96.1603	574	98.7921	574	95.8053	574	96.9027
574.5	99.4636	574.5	97.9723	574.5	96.1724	574.5	98.7928	574.5	95.8177	574.5	96.9071
575	99.4642	575	97.9917	575	96.1893	575	98.7935	575	95.8252	575	96.904
575.5	99.4642	575.5	98.0101	575.5	96.2092	575.5	98.7918	575.5	95.8305	575.5	96.9079
576	99.4631	576	98.0265	576	96.2303	576	98.7961	576	95.8363	576	96.9162
576.5	99.472	576.5	98.0476	576.5	96.2534	576.5	98.8046	576.5	95.8448	576.5	96.9284
577	99.4815	577	98.0666	577	96.2776	577	98.8215	577	95.8594	577	96.9402
577.5	99.4919	577.5	98.091	577.5	96.299	577.5	98.8361	577.5	95.8788	577.5	96.958
578	99.4979	578	98.1112	578	96.3145	578	98.8479	578	95.9002	578	96.9731
578.5	99.504	578.5	98.1339	578.5	96.327	578.5	98.8564	578.5	95.9193	578.5	96.9876
579	99.5059	579	98.1462	579	96.3343	579	98.8579	579	95.9341	579	96.9965
579.5	99.5092	579.5	98.1611	579.5	96.341	579.5	98.8597	579.5	95.9451	579.5	97.0053
580	99.5148	580	98.1755	580	96.3513	580	98.8579	580	95.9577	580	97.017
580.5	99.5204	580.5	98.1898	580.5	96.3627	580.5	98.8575	580.5	95.9689	580.5	97.0262
581	99.5221	581	98.2009	581	96.3741	581	98.8536	581	95.9796	581	97.0374
581.5	99.5198	581.5	98.2075	581.5	96.3842	581.5	98.8526	581.5	95.9868	581.5	97.0453
582	99.5152	582	98.2143	582	96.3955	582	98.8519	582	95.9895	582	97.0532
582.5	99.5064	582.5	98.2207	582.5	96.4022	582.5	98.8487	582.5	95.9872	582.5	97.0535
583	99.4929	583	98.2273	583	96.4065	583	98.8436	583	95.9863	583	97.0518
583.5	99.4831	583.5	98.2348	583.5	96.4104	583.5	98.8439	583.5	95.9939	583.5	97.0554
584	99.4729	584	98.2378	584	96.4103	584	98.8443	584	96.0037	584	97.0601
584.5	99.4662	584.5	98.2424	584.5	96.414	584.5	98.8501	584.5	96.0176	584.5	97.0666
585	99.4583	585	98.2421	585	96.4177	585	98.8521	585	96.0256	585	97.0682
585.5	99.4566	585.5	98.244	585.5	96.4288	585.5	98.8565	585.5	96.0388	585.5	97.0726
586	99.4592	586	98.2451	586	96.4412	586	98.8528	586	96.0474	586	97.0742
586.5	99.46	586.5	98.2481	586.5	96.4516	586.5	98.8503	586.5	96.0585	586.5	97.0732
587	99.4586	587	98.2519	587	96.4642	587	98.849	587	96.068	587	97.0701
587.5	99.4527	587.5	98.2533	587.5	96.4744	587.5	98.8538	587.5	96.0757	587.5	97.0693
588	99.4501	588	98.2519	588	96.4855	588	98.8559	588	96.0793	588	97.0714
588.5	99.4467	588.5	98.25	588.5	96.4955	588.5	98.8575	588.5	96.0846	588.5	97.0795
589	99.4474	589	98.2494	589	96.5059	589	98.8578	589	96.0943	589	97.0864
589.5	99.4481	589.5	98.2517	589.5	96.5158	589.5	98.8607	589.5	96.1096	589.5	97.0938
590	99.4524	590	98.254	590	96.5244	590	98.8644	590	96.1216	590	97.0989
590.5	99.4556	590.5	98.2565	590.5	96.5319	590.5	98.8727	590.5	96.1335	590.5	97.1052
591	99.46	591	98.2619	591	96.5423	591	98.883	591	96.1451	591	97.1055
591.5	99.4629	591.5	98.2639	591.5	96.5512	591.5	98.8943	591.5	96.1534	591.5	97.1002
592	99.472	592	98.269	592	96.5631	592	98.9029	592	96.1618	592	97.0963
592.5	99.4793	592.5	98.2699	592.5	96.5722	592.5	98.9117	592.5	96.1704	592.5	97.0941
593	99.4883	593	98.2756	593	96.5866	593	98.9209	593	96.1835	593	97.0972
593.5	99.4965	593.5	98.2815	593.5	96.604	593.5	98.9316	593.5	96.2	593.5	97.0997
594	99.5103	594	98.2915	594	96.6236	594	98.9492	594	96.2165	594	97.1084
594.5	99.5222	594.5	98.2958	594.5	96.6393	594.5	98.9649	594.5	96.2379	594.5	97.1216
595	99.5268	595	98.2898	595	96.6463	595	98.9759	595	96.2511	595	97.1322
595.5	99.5268	595.5	98.2822	595.5	96.6513	595.5	98.9804	595.5	96.2646	595.5	97.142
596	99.5256	596	98.2755	596	96.6519	596	98.9848	596	96.2721	596	97.1468
596.5	99.5292	596.5	98.2825	596.5	96.6569	596.5	98.9938	596.5	96.2867	596.5	97.1577
597	99.5347	597	98.2896	597	96.6624	597	98.9979	597	96.3042	597	97.1661
597.5	99.5437	597.5	98.3009	597.5	96.6708	597.5	99.0014	597.5	96.329	597.5	97.1758
598	99.5504	598	98.3066	598	96.6768	598	99.0001	598	96.3522	598	97.1838
598.5	99.5551	598.5	98.3102	598.5	96.6844	598.5	99.004	598.5	96.3713	598.5	97.1914
599	99.5606	599	98.3138	599	96.694	599	99.0126	599	96.3852	599	97.1978
599.5	99.5673	599.5	98.3179	599.5	96.7066	599.5	99.0215	599.5	96.402	599.5	97.2102
600	99.5752	600	98.323	600	96.7166	600	99.0282	600	96.4214	600	97.2273
600.5	99.5833	600.5	98.3258	600.5	96.7238	600.5	99.032	600.5	96.4413	600.5	97.2467
601	99.5906	601	98.3329	601	96.7292	601	99.0393	601	96.4612	601	97.2584
601.5	99.5963	601.5	98.3415	601.5	96.7361	601.5	99.0457	601.5	96.4808	601.5	97.2673
602	99.5932	602	98.3443	602	96.7377	602	99.0467	602	96.4972	602	97.271
602.5	99.5891	602.5	98.3461	602.5	96.7414	602.5	99.0451	602.5	96.5091	602.5	97.2781
603	99.5839	603	98.3463	603	96.7425	603	99.0429	603	96.5173	603	97.2787
603.5	99.5817	603.5	98.3501	603.5	96.749	603.5	99.045	603.5	96.5227	603.5	97.2836
604	99.5833	604	98.3527	604	96.7561	604	99.0499	604	96.5306	604	97.2844
604.5	99.5876	604.5	98.3624	604.5	96.7658	604.5	99.0577	604.5	96.5365	604.5	97.293
605	99.5918	605	98.3697	605	96.7744	605	99.0596	605	96.5431	605	97.2987
605.5	99.5899	605.5	98.3728	605.5	96.7761	605.5	99.0593	605.5	96.5479	605.5	97.3049
606	99.5836	606	98.3698	606	96.7749	606	99.0572	606	96.5532	606	97.3086
606.5	99.5797	606.5	98.3699	606.5	96.7774	606.5	99.0625	606.5	96.5617	606.5	97.313
607	99.5747	607	98.3743	607	96.7852	607	99.065	607	96.5689	607	97.3181
607.5	99.5701	607.5	98.3828	607.5	96.7954	607.5	99.0714	607.5	96.5805	607.5	97.3233
608	99.5697	608	98.3924	608	96.8045	608	99.077	608	96.5927	608	97.335
608.5	99.5751	608.5	98.3978	608.5	96.8119	608.5	99.0871	608.5	96.6031	608.5	97.3438
609	99.5794	609	98.3962	609	96.8182	609	99.0921	609	96.6078	609	97.3491
609.5	99.5808	609.5	98.3942	609.5	96.8305	609.5	99.0963	609.5	96.6079	609.5	97.3464
610	99.5771	610	98.3907	610	96.8445	610	99.097	610	96.6028	610	97.3414
610.5	99.5681	610.5	98.3902	610.5	96.8571	610.5	99.0949	610.5	96.5977	610.5	97.3374
611	99.5586	611	98.3907	611	96.8673	611	99.0969	611	96.6006	611	97.3388
611.5	99.5521	611.5	98.3944	611.5	96.8788	611.5	99.1034	611.5	96.6088	611.5	97.3488
612	99.5502	612	98.3988	612	96.8926	612	99.1148	612	96.6168	612	97.3601
612.5	99.5484	612.5	98.4016	612.5	96.905	612.5	99.1188	612.5	96.6212	612.5	97.3709
613	99.5443	613	98.4021	613	96.9153	613	99.1193	613	96.6337	613	97.3794
613.5	99.5436	613.5	98.4047	613.5	96.9256	613.5	99.1203	613.5	96.6501	613.5	97.391
614	99.5431	614	98.4048	614	96.9358	614	99.1254	614	96.6643	614	97.4018
614.5	99.5452	614.5	98.4081	614.5	96.9494	614.5	99.1349	614.5	96.6734	614.5	97.4126
615	99.5496	615	98.4064	615	96.9646	615	99.1428	615	96.6817	615	97.4195
615.5	99.5484	615.5	98.4061	615.5	96.9799	615.5	99.1506	615.5	96.6916	615.5	97.4235
616	99.5458	616	98.4054	616	96.9934	616	99.1523	616	96.7034	616	97.4267
616.5	99.5416	616.5	98.4076	616.5	97.0048	616.5	99.1551	616.5	96.7145	616.5	97.434
617	99.5427	617	98.4138	617	97.0187	617	99.16	617	96.7283	617	97.4456
617.5	99.5444	617.5	98.4218	617.5	97.0317	617.5	99.1683	617.5	96.745	617.5	97.4598
618	99.5432	618	98.4302	618	97.0476	618	99.1738	618	96.7661	618	97.4737
618.5	99.5444	618.5	98.4345	618.5	97.057	618.5	99.1765	618.5	96.7899	618.5	97.4861
619	99.5472	619	98.4402	619	97.0678	619	99.1794	619	96.8112	619	97.5006
619.5	99.5584	619.5	98.4506	619.5	97.0808	619.5	99.1842	619.5	96.8348	619.5	97.5202
620	99.5666	620	98.4631	620	97.0971	620	99.1878	620	96.8502	620	97.5377
620.5	99.5755	620.5	98.4768	620.5	97.1125	620.5	99.1947	620.5	96.8675	620.5	97.553
621	99.58	621	98.4891	621	97.1243	621	99.201	621	96.8828	621	97.5651
621.5	99.5884	621.5	98.5051	621.5	97.1358	621.5	99.2064	621.5	96.908	621.5	97.5779
622	99.5943	622	98.5163	622	97.1447	622	99.2079	622	96.9294	622	97.5874
622.5	99.5936	622.5	98.5236	622.5	97.1545	622.5	99.2073	622.5	96.9459	622.5	97.5954
623	99.5856	623	98.5195	623	97.1621	623	99.2052	623	96.9499	623	97.6016
623.5	99.5838	623.5	98.5195	623.5	97.1706	623.5	99.2075	623.5	96.9587	623.5	97.6113
624	99.5876	624	98.5232	624	97.1774	624	99.2097	624	96.9727	624	97.6186
624.5	99.5949	624.5	98.5327	624.5	97.1838	624.5	99.2128	624.5	96.9928	624.5	97.6259
625	99.5963	625	98.5379	625	97.1948	625	99.2143	625	97.007	625	97.6274
625.5	99.5913	625.5	98.539	625.5	97.2004	625.5	99.2149	625.5	97.0145	625.5	97.6256
626	99.5863	626	98.538	626	97.2096	626	99.22	626	97.0227	626	97.6253
626.5	99.582	626.5	98.5331	626.5	97.2116	626.5	99.2209	626.5	97.0313	626.5	97.6264
627	99.5831	627	98.527	627	97.2114	627	99.2219	627	97.0389	627	97.6246
627.5	99.5905	627.5	98.5295	627.5	97.2111	627.5	99.2223	627.5	97.0475	627.5	97.6223
628	99.6004	628	98.5354	628	97.2126	628	99.2207	628	97.0554	628	97.6158
628.5	99.6137	628.5	98.5436	628.5	97.2242	628.5	99.221	628.5	97.07	628.5	97.6184
629	99.6264	629	98.5533	629	97.2382	629	99.2195	629	97.0879	629	97.624
629.5	99.6323	629.5	98.5632	629.5	97.2512	629.5	99.2212	629.5	97.1044	629.5	97.6382
630	99.6314	630	98.5703	630	97.2578	630	99.2264	630	97.1199	630	97.6484
630.5	99.6248	630.5	98.5695	630.5	97.2626	630.5	99.2332	630.5	97.1311	630.5	97.6605
631	99.62	631	98.5723	631	97.274	631	99.2368	631	97.1434	631	97.6692
631.5	99.6212	631.5	98.5771	631.5	97.2906	631.5	99.2377	631.5	97.1511	631.5	97.6776
632	99.6167	632	98.5801	632	97.3047	632	99.2292	632	97.1525	632	97.6803
632.5	99.6126	632.5	98.576	632.5	97.3174	632.5	99.223	632.5	97.152	632.5	97.6826
633	99.6097	633	98.5679	633	97.328	633	99.2124	633	97.1503	633	97.6858
633.5	99.6102	633.5	98.5606	633.5	97.3391	633.5	99.2087	633.5	97.1518	633.5	97.6897
634	99.6112	634	98.5532	634	97.3488	634	99.2033	634	97.1562	634	97.6982
634.5	99.6064	634.5	98.5486	634.5	97.3561	634.5	99.2016	634.5	97.1625	634.5	97.7032
635	99.6	635	98.5489	635	97.3652	635	99.2028	635	97.1725	635	97.7143
635.5	99.5938	635.5	98.5521	635.5	97.3712	635.5	99.2076	635.5	97.186	635.5	97.7245
636	99.5928	636	98.5567	636	97.3843	636	99.2219	636	97.2037	636	97.7408
636.5	99.5979	636.5	98.557	636.5	97.3995	636.5	99.2324	636.5	97.2193	636.5	97.7528
637	99.5984	637	98.5532	637	97.4176	637	99.2424	637	97.2322	637	97.7621
637.5	99.5935	637.5	98.5443	637.5	97.4333	637.5	99.2465	637.5	97.2445	637.5	97.769
638	99.5851	638	98.5336	638	97.447	638	99.2536	638	97.2587	638	97.7764
638.5	99.5866	638.5	98.5322	638.5	97.463	638.5	99.2617	638.5	97.2724	638.5	97.7845
639	99.5905	639	98.535	639	97.4815	639	99.2694	639	97.2858	639	97.7929
639.5	99.5951	639.5	98.5427	639.5	97.4947	639.5	99.2761	639.5	97.2983	639.5	97.799
640	99.5932	640	98.5445	640	97.5035	640	99.278	640	97.3097	640	97.8018
640.5	99.5916	640.5	98.5505	640.5	97.5072	640.5	99.2802	640.5	97.3177	640.5	97.804
641	99.5938	641	98.5583	641	97.5106	641	99.286	641	97.328	641	97.808
641.5	99.6007	641.5	98.57	641.5	97.5176	641.5	99.2982	641.5	97.3375	641.5	97.8137
642	99.6031	642	98.5772	642	97.5235	642	99.3094	642	97.348	642	97.8144
642.5	99.6039	642.5	98.5828	642.5	97.5325	642.5	99.3166	642.5	97.357	642.5	97.8149
643	99.6019	643	98.5868	643	97.5363	643	99.3212	643	97.3667	643	97.8141
643.5	99.6093	643.5	98.5952	643.5	97.5429	643.5	99.3296	643.5	97.3791	643.5	97.8245
644	99.6169	644	98.606	644	97.5544	644	99.3402	644	97.3849	644	97.836
644.5	99.625	644.5	98.6172	644.5	97.5658	644.5	99.3548	644.5	97.3882	644.5	97.8498
645	99.6218	645	98.6238	645	97.5735	645	99.3633	645	97.3868	645	97.8544
645.5	99.6183	645.5	98.6268	645.5	97.574	645.5	99.3751	645.5	97.392	645.5	97.8561
646	99.6134	646	98.6309	646	97.576	646	99.3825	646	97.4016	646	97.853
646.5	99.6108	646.5	98.6337	646.5	97.5772	646.5	99.3869	646.5	97.4131	646.5	97.8503
647	99.6033	647	98.6335	647	97.5827	647	99.3886	647	97.4229	647	97.8473
647.5	99.5954	647.5	98.6311	647.5	97.5867	647.5	99.3909	647.5	97.4308	647.5	97.8504
648	99.5944	648	98.6334	648	97.5923	648	99.4005	648	97.4395	648	97.8557
648.5	99.5948	648.5	98.6417	648.5	97.5928	648.5	99.4055	648.5	97.4458	648.5	97.8605
649	99.5936	649	98.643	649	97.5944	649	99.407	649	97.4505	649	97.8619
649.5	99.5877	649.5	98.6338	649.5	97.592	649.5	99.4036	649.5	97.449	649.5	97.8608
650	99.5821	650	98.6211	650	97.5916	650	99.3977	650	97.4446	650	97.8586
650.5	99.5838	650.5	98.6185	650.5	97.5878	650.5	99.3928	650.5	97.4427	650.5	97.8535
651	99.5929	651	98.6206	651	97.5879	651	99.391	651	97.4468	651	97.8534
651.5	99.6071	651.5	98.6294	651.5	97.5893	651.5	99.388	651.5	97.4591	651.5	97.8574
652	99.6212	652	98.6379	652	97.5984	652	99.3849	652	97.4725	652	97.8639
652.5	99.6297	652.5	98.6507	652.5	97.611	652.5	99.3798	652.5	97.488	652.5	97.8715
653	99.6314	653	98.6575	653	97.6288	653	99.3808	653	97.5049	653	97.8829
653.5	99.6264	653.5	98.6679	653.5	97.6464	653.5	99.3842	653.5	97.525	653.5	97.9025
654	99.6161	654	98.6813	654	97.6633	654	99.3929	654	97.5438	654	97.9206
654.5	99.6	654.5	98.6885	654.5	97.6752	654.5	99.4009	654.5	97.5527	654.5	97.9324
655	99.5851	655	98.6883	655	97.6825	655	99.4056	655	97.5554	655	97.9405
655.5	99.5785	655.5	98.6887	655.5	97.6924	655.5	99.4081	655.5	97.5579	655.5	97.9485
656	99.5804	656	98.6942	656	97.7017	656	99.4027	656	97.5656	656	97.9555
656.5	99.5828	656.5	98.6943	656.5	97.7122	656.5	99.396	656.5	97.5713	656.5	97.9573
657	99.581	657	98.6899	657	97.7197	657	99.3843	657	97.5727	657	97.9624
657.5	99.5828	657.5	98.6851	657.5	97.7278	657.5	99.3801	657.5	97.5746	657.5	97.9722
658	99.5876	658	98.688	658	97.7306	658	99.377	658	97.5846	658	97.9839
658.5	99.59	658.5	98.6891	658.5	97.732	658.5	99.3741	658.5	97.6002	658.5	97.9907
659	99.5914	659	98.6913	659	97.7357	659	99.3724	659	97.6206	659	97.996
659.5	99.5896	659.5	98.6923	659.5	97.7459	659.5	99.3751	659.5	97.6385	659.5	97.9995
660	99.5888	660	98.6973	660	97.7637	660	99.3851	660	97.6582	660	98.0085
660.5	99.5858	660.5	98.6983	660.5	97.7779	660.5	99.3947	660.5	97.6765	660.5	98.0131
661	99.5807	661	98.6997	661	97.7932	661	99.4026	661	97.6924	661	98.0194
661.5	99.5797	661.5	98.6991	661.5	97.8021	661.5	99.4025	661.5	97.7089	661.5	98.0232
662	99.5776	662	98.7045	662	97.8111	662	99.4109	662	97.725	662	98.0325
662.5	99.5812	662.5	98.7159	662.5	97.8234	662.5	99.4255	662.5	97.7475	662.5	98.0433
663	99.5786	663	98.7271	663	97.8319	663	99.4348	663	97.7626	663	98.0454
663.5	99.581	663.5	98.7384	663.5	97.8445	663.5	99.4358	663.5	97.7755	663.5	98.0417
664	99.5798	664	98.747	664	97.8551	664	99.4331	664	97.7813	664	98.0371
664.5	99.5855	664.5	98.7583	664.5	97.8699	664.5	99.4421	664.5	97.7914	664.5	98.0374
665	99.5897	665	98.7699	665	97.8822	665	99.448	665	97.7985	665	98.0392
665.5	99.5956	665.5	98.7758	665.5	97.8872	665.5	99.4504	665.5	97.8045	665.5	98.0377
666	99.6004	666	98.7817	666	97.8932	666	99.4553	666	97.813	666	98.0425
666.5	99.6	666.5	98.7846	666.5	97.9036	666.5	99.4624	666.5	97.8226	666.5	98.0484
667	99.5953	667	98.7869	667	97.9139	667	99.4726	667	97.835	667	98.0574
667.5	99.5939	667.5	98.7896	667.5	97.9232	667.5	99.4844	667.5	97.8469	667.5	98.0677
668	99.5996	668	98.7916	668	97.9307	668	99.4992	668	97.86	668	98.0766
668.5	99.6111	668.5	98.7998	668.5	97.9497	668.5	99.5157	668.5	97.8742	668.5	98.0867
669	99.6185	669	98.8094	669	97.976	669	99.5332	669	97.8841	669	98.0908
669.5	99.6186	669.5	98.8164	669.5	97.9986	669.5	99.5489	669.5	97.8954	669.5	98.0941
670	99.6116	670	98.8178	670	98.019	670	99.563	670	97.9075	670	98.0924
670.5	99.602	670.5	98.813	670.5	98.0319	670.5	99.5744	670.5	97.9185	670.5	98.092
671	99.5935	671	98.8105	671	98.0472	671	99.5801	671	97.9219	671	98.0974
671.5	99.5832	671.5	98.8085	671.5	98.0585	671.5	99.5832	671.5	97.9202	671.5	98.1075
672	99.5767	672	98.8077	672	98.0715	672	99.5794	672	97.9235	672	98.1191
672.5	99.5718	672.5	98.8085	672.5	98.0795	672.5	99.5802	672.5	97.9267	672.5	98.1292
673	99.5729	673	98.8048	673	98.0847	673	99.5776	673	97.9256	673	98.1332
673.5	99.5703	673.5	98.7994	673.5	98.0915	673.5	99.5706	673.5	97.9258	673.5	98.1295
674	99.5714	674	98.7938	674	98.1052	674	99.5645	674	97.9327	674	98.1256
674.5	99.5722	674.5	98.7938	674.5	98.121	674.5	99.5585	674.5	97.9445	674.5	98.1263
675	99.5799	675	98.8015	675	98.1361	675	99.5622	675	97.9549	675	98.1331
675.5	99.5917	675.5	98.8145	675.5	98.1489	675.5	99.5689	675.5	97.9692	675.5	98.1438
676	99.6053	676	98.8297	676	98.1623	676	99.5803	676	97.9827	676	98.1622
676.5	99.6148	676.5	98.8468	676.5	98.1789	676.5	99.5896	676.5	97.9966	676.5	98.1816
677	99.6155	677	98.851	677	98.192	677	99.5893	677	98.004	677	98.1957
677.5	99.6057	677.5	98.8489	677.5	98.1991	677.5	99.5828	677.5	98.0123	677.5	98.201
678	99.5935	678	98.8425	678	98.201	678	99.5722	678	98.0201	678	98.2059
678.5	99.5851	678.5	98.8426	678.5	98.2022	678.5	99.5669	678.5	98.0272	678.5	98.2093
679	99.581	679	98.8452	679	98.2073	679	99.5687	679	98.03	679	98.2119
679.5	99.5821	679.5	98.8425	679.5	98.2061	679.5	99.569	679.5	98.0278	679.5	98.2139
680	99.588	680	98.8476	680	98.2065	680	99.5707	680	98.0341	680	98.2295
680.5	99.6037	680.5	98.8574	680.5	98.2148	680.5	99.571	680.5	98.0486	680.5	98.2475
681	99.6147	681	98.8652	681	98.2244	681	99.5712	681	98.0645	681	98.2636
681.5	99.6222	681.5	98.8649	681.5	98.2361	681.5	99.5707	681.5	98.0755	681.5	98.2709
682	99.6284	682	98.8648	682	98.2421	682	99.571	682	98.0868	682	98.2804
682.5	99.6385	682.5	98.8709	682.5	98.2525	682.5	99.5797	682.5	98.1074	682.5	98.2911
683	99.6494	683	98.8798	683	98.2638	683	99.5908	683	98.1366	683	98.301
683.5	99.6604	683.5	98.8887	683.5	98.2807	683.5	99.6051	683.5	98.1639	683.5	98.3074
684	99.6713	684	98.9047	684	98.2974	684	99.6293	684	98.192	684	98.3172
684.5	99.6824	684.5	98.9266	684.5	98.3177	684.5	99.6607	684.5	98.218	684.5	98.3291
685	99.6899	685	98.9488	685	98.3324	685	99.6933	685	98.2463	685	98.3434
685.5	99.7002	685.5	98.9676	685.5	98.3437	685.5	99.7153	685.5	98.2693	685.5	98.3539
686	99.7046	686	98.9791	686	98.3539	686	99.7312	686	98.2862	686	98.3582
686.5	99.7137	686.5	98.9886	686.5	98.3654	686.5	99.749	686.5	98.304	686.5	98.3614
687	99.7167	687	98.9929	687	98.3814	687	99.7698	687	98.3196	687	98.3636
687.5	99.7197	687.5	98.9956	687.5	98.3935	687.5	99.7816	687.5	98.3326	687.5	98.368
688	99.7186	688	98.9917	688	98.4027	688	99.7775	688	98.3331	688	98.3659
688.5	99.7301	688.5	98.9936	688.5	98.4176	688.5	99.7777	688.5	98.3413	688.5	98.3709
689	99.7483	689	99.004	689	98.4284	689	99.7866	689	98.3515	689	98.3792
689.5	99.7633	689.5	99.0144	689.5	98.4371	689.5	99.8018	689.5	98.3665	689.5	98.3942
690	99.7686	690	99.0158	690	98.4349	690	99.8089	690	98.3713	690	98.4023
690.5	99.7689	690.5	99.0041	690.5	98.4346	690.5	99.818	690.5	98.3814	690.5	98.4079
691	99.7736	691	99.0034	691	98.4454	691	99.8382	691	98.4004	691	98.4191
691.5	99.7734	691.5	98.9977	691.5	98.4567	691.5	99.8512	691.5	98.4192	691.5	98.4255
692	99.7804	692	98.9986	692	98.4775	692	99.8667	692	98.4348	692	98.437
692.5	99.7916	692.5	98.9928	692.5	98.4923	692.5	99.8739	692.5	98.4437	692.5	98.4418
693	99.8044	693	98.994	693	98.5151	693	99.8863	693	98.4535	693	98.4546
693.5	99.81	693.5	98.9969	693.5	98.5316	693.5	99.8925	693.5	98.464	693.5	98.4645
694	99.8083	694	99.0029	694	98.5466	694	99.9044	694	98.4789	694	98.4788
694.5	99.8016	694.5	99.0013	694.5	98.551	694.5	99.9091	694.5	98.4931	694.5	98.4909
695	99.7935	695	98.9928	695	98.5548	695	99.915	695	98.5036	695	98.506
695.5	99.7858	695.5	98.9839	695.5	98.555	695.5	99.9133	695.5	98.5106	695.5	98.5153
696	99.7849	696	98.9857	696	98.5631	696	99.9161	696	98.523	696	98.5221
696.5	99.7775	696.5	98.9886	696.5	98.5662	696.5	99.9169	696.5	98.5372	696.5	98.5223
697	99.7702	697	98.9839	697	98.5718	697	99.9115	697	98.5485	697	98.5308
697.5	99.7591	697.5	98.9787	697.5	98.5751	697.5	99.9103	697.5	98.5591	697.5	98.5397
698	99.7487	698	98.9739	698	98.5816	698	99.9034	698	98.5673	698	98.5461
698.5	99.7334	698.5	98.9829	698.5	98.5966	698.5	99.9007	698.5	98.5803	698.5	98.5486
699	99.7187	699	98.9936	699	98.6087	699	99.8964	699	98.5888	699	98.5543
699.5	99.7095	699.5	99.0109	699.5	98.6182	699.5	99.8967	699.5	98.5947	699.5	98.563
700	99.7047	700	99.0242	700	98.619	700	99.8993	700	98.596	700	98.572
700.5	99.7013	700.5	99.0328	700.5	98.6215	700.5	99.899	700.5	98.603	700.5	98.5861
701	99.6965	701	99.0344	701	98.6229	701	99.8973	701	98.6132	701	98.6049
701.5	99.6805	701.5	99.0268	701.5	98.6234	701.5	99.884	701.5	98.6204	701.5	98.6164
702	99.6574	702	99.0074	702	98.6152	702	99.8642	702	98.6195	702	98.6137
702.5	99.6347	702.5	98.994	702.5	98.6087	702.5	99.8466	702.5	98.6117	702.5	98.6053
703	99.6233	703	98.9868	703	98.6031	703	99.8383	703	98.6088	703	98.6013
703.5	99.6139	703.5	98.9911	703.5	98.606	703.5	99.8379	703.5	98.6022	703.5	98.605
704	99.6068	704	98.9964	704	98.6087	704	99.8329	704	98.5994	704	98.6161
704.5	99.6036	704.5	99.0058	704.5	98.6201	704.5	99.8292	704.5	98.6	704.5	98.6337
705	99.6053	705	99.0208	705	98.6356	705	99.8284	705	98.6041	705	98.6526
705.5	99.6081	705.5	99.0337	705.5	98.6502	705.5	99.8298	705.5	98.6139	705.5	98.6636
706	99.6073	706	99.0428	706	98.659	706	99.8345	706	98.6213	706	98.6691
706.5	99.6055	706.5	99.0448	706.5	98.6677	706.5	99.8334	706.5	98.635	706.5	98.6739
707	99.6057	707	99.0591	707	98.6904	707	99.8401	707	98.6498	707	98.6875
707.5	99.6048	707.5	99.0733	707.5	98.71	707.5	99.8432	707.5	98.6643	707.5	98.6988
708	99.606	708	99.0895	708	98.7196	708	99.8476	708	98.6687	708	98.7009
708.5	99.6017	708.5	99.0934	708.5	98.7179	708.5	99.8454	708.5	98.6606	708.5	98.6951
709	99.5943	709	99.0955	709	98.7149	709	99.8476	709	98.657	709	98.694
709.5	99.5826	709.5	99.0935	709.5	98.7179	709.5	99.8471	709.5	98.6579	709.5	98.6913
710	99.5737	710	99.0847	710	98.721	710	99.8393	710	98.6647	710	98.6847
710.5	99.5715	710.5	99.0718	710.5	98.7269	710.5	99.8248	710.5	98.6699	710.5	98.6693
711	99.5666	711	99.0547	711	98.7295	711	99.8107	711	98.669	711	98.6559
711.5	99.564	711.5	99.0479	711.5	98.7322	711.5	99.81	711.5	98.6679	711.5	98.6504
712	99.5554	712	99.0469	712	98.7399	712	99.8102	712	98.6648	712	98.6501
712.5	99.5591	712.5	99.0508	712.5	98.7511	712.5	99.8051	712.5	98.6643	712.5	98.6526
713	99.5644	713	99.0452	713	98.7579	713	99.7936	713	98.6598	713	98.6547
713.5	99.5751	713.5	99.0365	713.5	98.7482	713.5	99.7849	713.5	98.6546	713.5	98.6514
714	99.5778	714	99.0285	714	98.7368	714	99.7847	714	98.6494	714	98.6476
714.5	99.5777	714.5	99.0203	714.5	98.7285	714.5	99.7826	714.5	98.6503	714.5	98.6418
715	99.5835	715	99.0119	715	98.728	715	99.775	715	98.6535	715	98.6367
715.5	99.5973	715.5	99.0097	715.5	98.7307	715.5	99.7673	715.5	98.6609	715.5	98.6379
716	99.6163	716	99.0162	716	98.7366	716	99.7637	716	98.6627	716	98.6377
716.5	99.6284	716.5	99.0165	716.5	98.7412	716.5	99.763	716.5	98.6613	716.5	98.638
717	99.6384	717	99.0155	717	98.7462	717	99.7699	717	98.6585	717	98.6365
717.5	99.6522	717.5	99.011	717.5	98.7433	717.5	99.7798	717.5	98.6661	717.5	98.6402
718	99.6628	718	99.0194	718	98.7438	718	99.8015	718	98.6806	718	98.648
718.5	99.6778	718.5	99.0316	718.5	98.7504	718.5	99.8259	718.5	98.7056	718.5	98.6616
719	99.6816	719	99.0444	719	98.7675	719	99.8484	719	98.727	719	98.6716
719.5	99.6938	719.5	99.05	719.5	98.7924	719.5	99.868	719.5	98.7504	719.5	98.6816
720	99.7112	720	99.0639	720	98.8176	720	99.8918	720	98.7836	720	98.6897
720.5	99.7272	720.5	99.0791	720.5	98.8367	720.5	99.9111	720.5	98.8151	720.5	98.6855
721	99.7398	721	99.1033	721	98.8539	721	99.9346	721	98.8465	721	98.6843
721.5	99.7395	721.5	99.117	721.5	98.8612	721.5	99.9481	721.5	98.8599	721.5	98.681
722	99.7422	722	99.1291	722	98.867	722	99.9591	722	98.8816	722	98.6883
722.5	99.7477	722.5	99.144	722.5	98.8759	722.5	99.9644	722.5	98.9106	722.5	98.693
723	99.7552	723	99.1597	723	98.8863	723	99.9717	723	98.9395	723	98.6963
723.5	99.7669	723.5	99.1799	723.5	98.9069	723.5	99.9916	723.5	98.9655	723.5	98.7067
724	99.7727	724	99.1915	724	98.9159	724	100.012	724	98.9859	724	98.729
724.5	99.7792	724.5	99.1996	724.5	98.9227	724.5	100.024	724.5	99.0057	724.5	98.7528
725	99.7857	725	99.2013	725	98.9285	725	100.036	725	99.0304	725	98.7828
725.5	99.7945	725.5	99.1989	725.5	98.9361	725.5	100.038	725.5	99.0523	725.5	98.8011
726	99.8007	726	99.1972	726	98.946	726	100.043	726	99.0685	726	98.8167
726.5	99.8072	726.5	99.201	726.5	98.9602	726.5	100.041	726.5	99.0737	726.5	98.8221
727	99.8221	727	99.2062	727	98.9752	727	100.051	727	99.0723	727	98.8267
727.5	99.8343	727.5	99.209	727.5	98.9927	727.5	100.056	727.5	99.0727	727.5	98.83
728	99.8385	728	99.2044	728	98.9974	728	100.056	728	99.0725	728	98.8348
728.5	99.8318	728.5	99.208	728.5	99.0053	728.5	100.048	728.5	99.0731	728.5	98.8439
729	99.8366	729	99.223	729	99.0219	729	100.052	729	99.0896	729	98.8586
729.5	99.8396	729.5	99.2347	729.5	99.0444	729.5	100.059	729.5	99.1082	729.5	98.8696
730	99.8405	730	99.2356	730	99.0569	730	100.058	730	99.1297	730	98.8717
730.5	99.8298	730.5	99.2224	730.5	99.0552	730.5	100.047	730.5	99.1392	730.5	98.8652
731	99.8184	731	99.2132	731	99.0551	731	100.039	731	99.1425	731	98.8577
731.5	99.8031	731.5	99.2062	731.5	99.0597	731.5	100.034	731.5	99.1389	731.5	98.848
732	99.7949	732	99.2073	732	99.0705	732	100.029	732	99.1343	732	98.8442
732.5	99.7898	732.5	99.1998	732.5	99.0714	732.5	100.01	732.5	99.1379	732.5	98.8392
733	99.7869	733	99.1952	733	99.0731	733	99.99	733	99.1387	733	98.8369
733.5	99.7774	733.5	99.1856	733.5	99.0717	733.5	99.9709	733.5	99.1399	733.5	98.8308
734	99.7641	734	99.1809	734	99.0809	734	99.9644	734	99.1404	734	98.8246
734.5	99.7518	734.5	99.1758	734.5	99.0855	734.5	99.9596	734.5	99.1405	734.5	98.8142
735	99.7429	735	99.173	735	99.0897	735	99.9547	735	99.1385	735	98.8016
735.5	99.7306	735.5	99.1697	735.5	99.0808	735.5	99.9413	735.5	99.1264	735.5	98.7927
736	99.7135	736	99.1682	736	99.074	736	99.9229	736	99.1066	736	98.7926
736.5	99.6989	736.5	99.1731	736.5	99.0808	736.5	99.9064	736.5	99.0902	736.5	98.7966
737	99.7001	737	99.1822	737	99.1058	737	99.8951	737	99.0828	737	98.809
737.5	99.7133	737.5	99.1851	737.5	99.1322	737.5	99.8912	737.5	99.0864	737.5	98.8181
738	99.7215	738	99.1884	738	99.1498	738	99.899	738	99.0991	738	98.8329
738.5	99.7347	738.5	99.203	738.5	99.172	738.5	99.911	738.5	99.1154	738.5	98.8373
739	99.7471	739	99.2267	739	99.2015	739	99.9231	739	99.1363	739	98.8493
739.5	99.7588	739.5	99.245	739.5	99.2172	739.5	99.9176	739.5	99.1411	739.5	98.8637
740	99.7463	740	99.2507	740	99.2095	740	99.909	740	99.1365	740	98.8756
740.5	99.725	740.5	99.2454	740.5	99.1927	740.5	99.9034	740.5	99.1251	740.5	98.8716
741	99.7022	741	99.2398	741	99.1907	741	99.9155	741	99.1325	741	98.8578
741.5	99.6944	741.5	99.239	741.5	99.2007	741.5	99.931	741.5	99.1434	741.5	98.8525
742	99.6906	742	99.2517	742	99.2104	742	99.9421	742	99.1601	742	98.8607
742.5	99.6863	742.5	99.2683	742.5	99.2155	742.5	99.9452	742.5	99.1752	742.5	98.8744
743	99.6663	743	99.2836	743	99.2135	743	99.9424	743	99.1959	743	98.8795
743.5	99.6476	743.5	99.2919	743.5	99.225	743.5	99.9344	743.5	99.2167	743.5	98.8819
744	99.6304	744	99.2926	744	99.2355	744	99.9252	744	99.2291	744	98.8713
744.5	99.6299	744.5	99.2961	744.5	99.2528	744.5	99.9234	744.5	99.2421	744.5	98.8635
745	99.6225	745	99.302	745	99.2627	745	99.9308	745	99.2581	745	98.8604
745.5	99.6054	745.5	99.3089	745.5	99.27	745.5	99.9353	745.5	99.2673	745.5	98.862
746	99.583	746	99.3247	746	99.2786	746	99.9522	746	99.285	746	98.8793
746.5	99.5717	746.5	99.3434	746.5	99.2891	746.5	99.9647	746.5	99.3056	746.5	98.8975
747	99.5758	747	99.3589	747	99.301	747	99.9776	747	99.3428	747	98.9355
747.5	99.5839	747.5	99.3749	747.5	99.3254	747.5	99.991	747.5	99.386	747.5	98.9776
748	99.5821	748	99.3852	748	99.3422	748	100.011	748	99.4206	748	99.0164
748.5	99.5718	748.5	99.3959	748.5	99.3652	748.5	100.034	748.5	99.448	748.5	99.0438
749	99.5606	749	99.3932	749	99.3695	749	100.038	749	99.4581	749	99.0629
749.5	99.5698	749.5	99.3914	749.5	99.3811	749.5	100.038	749.5	99.474	749.5	99.0725
750	99.5855	750	99.3944	750	99.3874	750	100.041	750	99.4852	750	99.0791
750.5	99.5948	750.5	99.3881	750.5	99.3893	750.5	100.046	750.5	99.4924	750.5	99.0716
751	99.5958	751	99.3786	751	99.3897	751	100.059	751	99.4906	751	99.0725
751.5	99.598	751.5	99.3654	751.5	99.3953	751.5	100.077	751.5	99.4951	751.5	99.0829
752	99.599	752	99.3509	752	99.395	752	100.091	752	99.5001	752	99.0915
752.5	99.5805	752.5	99.3298	752.5	99.3861	752.5	100.095	752.5	99.5107	752.5	99.0962
753	99.5599	753	99.3125	753	99.368	753	100.092	753	99.5142	753	99.0993
753.5	99.5516	753.5	99.3146	753.5	99.3638	753.5	100.094	753.5	99.5286	753.5	99.1186
754	99.555	754	99.3242	754	99.366	754	100.101	754	99.5375	754	99.1411
754.5	99.5541	754.5	99.3205	754.5	99.3548	754.5	100.099	754.5	99.5427	754.5	99.1549
755	99.5484	755	99.314	755	99.3494	755	100.099	755	99.5389	755	99.1573
755.5	99.5476	755.5	99.3126	755.5	99.3473	755.5	100.108	755.5	99.532	755.5	99.1666
756	99.5548	756	99.3249	756	99.3645	756	100.123	756	99.533	756	99.1771
756.5	99.5687	756.5	99.3285	756.5	99.3747	756.5	100.14	756.5	99.5356	756.5	99.1869
757	99.5798	757	99.3271	757	99.3799	757	100.141	757	99.5467	757	99.1936
757.5	99.5811	757.5	99.3105	757.5	99.3744	757.5	100.13	757.5	99.552	757.5	99.1921
758	99.5769	758	99.297	758	99.3632	758	100.118	758	99.5455	758	99.1867
758.5	99.5832	758.5	99.2786	758.5	99.3571	758.5	100.116	758.5	99.5391	758.5	99.1756
759	99.5962	759	99.2706	759	99.3647	759	100.119	759	99.5356	759	99.1725
759.5	99.6014	759.5	99.2613	759.5	99.3665	759.5	100.108	759.5	99.5373	759.5	99.1648
760	99.6087	760	99.2621	760	99.3815	760	100.096	760	99.5413	760	99.1669
760.5	99.6191	760.5	99.271	760.5	99.3969	760.5	100.087	760.5	99.5446	760.5	99.1735
761	99.6526	761	99.2958	761	99.4399	761	100.103	761	99.5649	761	99.1936
761.5	99.6856	761.5	99.3267	761.5	99.4879	761.5	100.127	761.5	99.5887	761.5	99.2071
762	99.7217	762	99.3552	762	99.5352	762	100.165	762	99.6289	762	99.2262
762.5	99.7431	762.5	99.3684	762.5	99.5546	762.5	100.184	762.5	99.659	762.5	99.2335
763	99.757	763	99.375	763	99.5495	763	100.19	763	99.6842	763	99.2431
763.5	99.765	763.5	99.3685	763.5	99.5336	763.5	100.176	763.5	99.6914	763.5	99.2402
764	99.7521	764	99.3612	764	99.5173	764	100.168	764	99.6923	764	99.2485
764.5	99.7224	764.5	99.3447	764.5	99.498	764.5	100.153	764.5	99.6843	764.5	99.2434
765	99.686	765	99.3275	765	99.4845	765	100.141	765	99.6808	765	99.2353
765.5	99.6747	765.5	99.3199	765.5	99.5029	765.5	100.135	765.5	99.6965	765.5	99.2272
766	99.6813	766	99.3263	766	99.5322	766	100.145	766	99.7277	766	99.2353
766.5	99.7054	766.5	99.3477	766.5	99.5517	766.5	100.156	766.5	99.7516	766.5	99.2567
767	99.7082	767	99.3638	767	99.5466	767	100.154	767	99.7656	767	99.2804
767.5	99.7007	767.5	99.3749	767.5	99.5434	767.5	100.15	767.5	99.773	767.5	99.3049
768	99.6999	768	99.3784	768	99.5491	768	100.15	768	99.7794	768	99.3168
768.5	99.6993	768.5	99.3822	768.5	99.5551	768.5	100.15	768.5	99.7857	768.5	99.3297
769	99.6988	769	99.3863	769	99.5614	769	100.151	769	99.7919	769	99.3435
769.5	99.6984	769.5	99.3907	769.5	99.568	769.5	100.152	769.5	99.7982	769.5	99.3584
770	99.6981	770	99.3955	770	99.575	770	100.154	770	99.8043	770	99.3743
770.5	99.6979	770.5	99.4006	770.5	99.5823	770.5	100.157	770.5	99.8104	770.5	99.3912
771	99.6978	771	99.406	771	99.5899	771	100.16	771	99.8165	771	99.4091
771.5	99.6978	771.5	99.4117	771.5	99.5978	771.5	100.163	771.5	99.8225	771.5	99.428
772	99.6979	772	99.4178	772	99.606	772	100.167	772	99.8285	772	99.4479
772.5	99.6981	772.5	99.4242	772.5	99.6146	772.5	100.172	772.5	99.8344	772.5	99.4688
773	99.6984	773	99.4309	773	99.6235	773	100.177	773	99.8403	773	99.4907
773.5	99.6989	773.5	99.4379	773.5	99.6327	773.5	100.183	773.5	99.8461	773.5	99.5136
774	99.6994	774	99.4453	774	99.6423	774	100.189	774	99.8518	774	99.5375
774.5	99.7	774.5	99.4529	774.5	99.6521	774.5	100.196	774.5	99.8576	774.5	99.5624
775	99.7008	775	99.4609	775	99.6623	775	100.204	775	99.8632	775	99.5884
775.5	99.7016	775.5	99.4692	775.5	99.6728	775.5	100.212	775.5	99.8689	775.5	99.6153
776	99.7026	776	99.4779	776	99.6836	776	100.22	776	99.8744	776	99.6432
776.5	99.7036	776.5	99.4868	776.5	99.6948	776.5	100.229	776.5	99.8799	776.5	99.6721
777	99.7048	777	99.4961	777	99.7063	777	100.239	777	99.8854	777	99.7021
777.5	99.7061	777.5	99.5057	777.5	99.7181	777.5	100.249	777.5	99.8909	777.5	99.733
778	99.7074	778	99.5157	778	99.7302	778	100.26	778	99.8962	778	99.7649
778.5	99.7089	778.5	99.5259	778.5	99.7426	778.5	100.271	778.5	99.9016	778.5	99.7979
779	99.7105	779	99.5365	779	99.7554	779	100.283	779	99.9068	779	99.8318
779.5	99.7122	779.5	99.5474	779.5	99.7685	779.5	100.295	779.5	99.9121	779.5	99.8668
780	99.714	780	99.5586	780	99.7819	780	100.308	780	99.9172	780	99.9027

## Sheet: Fig. 2b
Ex=365 nm
	E1		E2		E3		E4		E5		E6
Wavelength / nm	Normalized intensity	Wavelength / nm	Normalized intensity	Wavelength / nm	Normalized intensity	Wavelength / nm	Normalized intensity	Wavelength / nm	Normalized intensity	Wavelength / nm	Normalized intensity
385	0.08933	400	0.02164	400	0.00391	400	0.05587	385.2	4.44863e-05	400	0
385.2	0.09074	400.2	0.02184	400.2	0.0039	400.2	0.05645	385.4	8.59395e-05	400.2	0.000126031
385.4	0.09218	400.4	0.02204	400.4	0.00389	400.4	0.05702	385.6	0.000126382	400.4	0.000261757
385.6	0.09362	400.6	0.02227	400.6	0.00389	400.6	0.05756	385.8	0.000163791	400.6	0.000407178
385.8	0.09507	400.8	0.02249	400.8	0.00388	400.8	0.05808	386	0.000198166	400.8	0.000542904
386	0.09652	401	0.02273	401	0.00388	401	0.05858	386.2	0.000231531	401	0.000698019
386.2	0.09799	401.2	0.02297	401.2	0.00388	401.2	0.05908	386.4	0.000262874	401.2	0.00084344
386.4	0.09947	401.4	0.02322	401.4	0.00388	401.4	0.05956	386.6	0.000292194	401.4	0.000998555
386.6	0.10095	401.6	0.02347	401.6	0.00388	401.6	0.06002	386.8	0.000319493	401.6	0.00116
386.8	0.10245	401.8	0.02373	401.8	0.00388	401.8	0.06047	387	0.000344769	401.8	0.00133
387	0.10396	402	0.02399	402	0.00388	402	0.06089	387.2	0.000369034	402	0.00149
387.2	0.10547	402.2	0.02426	402.2	0.00389	402.2	0.06131	387.4	0.000391277	402.2	0.00167
387.4	0.107	402.4	0.02454	402.4	0.0039	402.4	0.06171	387.6	0.000411499	402.4	0.00184
387.6	0.10855	402.6	0.02481	402.6	0.0039	402.6	0.06212	387.8	0.000430709	402.6	0.00202
387.8	0.1101	402.8	0.02509	402.8	0.00391	402.8	0.06249	388	0.000448907	402.8	0.0022
388	0.11166	403	0.02538	403	0.00392	403	0.06286	388.2	0.000465084	403	0.00238
388.2	0.11323	403.2	0.02566	403.2	0.00393	403.2	0.06321	388.4	0.00048025	403.2	0.00257
388.4	0.11482	403.4	0.02595	403.4	0.00394	403.4	0.06356	388.6	0.000494405	403.4	0.00275
388.6	0.11642	403.6	0.02625	403.6	0.00395	403.6	0.06389	388.8	0.000507549	403.6	0.00295
388.8	0.11801	403.8	0.02654	403.8	0.00396	403.8	0.06421	389	0.000519681	403.8	0.00314
389	0.11964	404	0.02684	404	0.00398	404	0.06453	389.2	0.000530803	404	0.00333
389.2	0.12127	404.2	0.02713	404.2	0.00399	404.2	0.06484	389.4	0.000540913	404.2	0.00353
389.4	0.12292	404.4	0.02743	404.4	0.004	404.4	0.06513	389.6	0.000550013	404.4	0.00372
389.6	0.12456	404.6	0.02773	404.6	0.00402	404.6	0.06541	389.8	0.000559112	404.6	0.00392
389.8	0.12623	404.8	0.02803	404.8	0.00403	404.8	0.06569	390	0.000567201	404.8	0.00412
390	0.12791	405	0.02832	405	0.00404	405	0.06595	390.2	0.000574278	405	0.00431
390.2	0.1296	405.2	0.02862	405.2	0.00405	405.2	0.06622	390.4	0.000581355	405.2	0.00452
390.4	0.1313	405.4	0.02892	405.4	0.00407	405.4	0.06647	390.6	0.000587422	405.4	0.00472
390.6	0.13301	405.6	0.02922	405.6	0.00408	405.6	0.06672	390.8	0.000593488	405.6	0.00492
390.8	0.13472	405.8	0.02951	405.8	0.00409	405.8	0.06697	391	0.000599554	405.8	0.00512
391	0.13646	406	0.0298	406	0.00411	406	0.06719	391.2	0.00060461	406	0.00532
391.2	0.13821	406.2	0.03009	406.2	0.00412	406.2	0.06743	391.4	0.000609665	406.2	0.00553
391.4	0.13995	406.4	0.03037	406.4	0.00413	406.4	0.06765	391.6	0.00061472	406.4	0.00572
391.6	0.14171	406.6	0.03066	406.6	0.00414	406.6	0.06786	391.8	0.000619775	406.6	0.00592
391.8	0.14349	406.8	0.03094	406.8	0.00415	406.8	0.06807	392	0.000624831	406.8	0.00612
392	0.14529	407	0.03122	407	0.00416	407	0.06829	392.2	0.000628875	407	0.00632
392.2	0.14708	407.2	0.0315	407.2	0.00417	407.2	0.06849	392.4	0.00063393	407.2	0.00651
392.4	0.14887	407.4	0.03177	407.4	0.00418	407.4	0.06869	392.6	0.000637974	407.4	0.00671
392.6	0.1507	407.6	0.03204	407.6	0.00419	407.6	0.06887	392.8	0.00064303	407.6	0.00691
392.8	0.15251	407.8	0.0323	407.8	0.00419	407.8	0.06906	393	0.000648085	407.8	0.00711
393	0.15435	408	0.03256	408	0.0042	408	0.06925	393.2	0.00065314	408	0.0073
393.2	0.1562	408.2	0.03283	408.2	0.0042	408.2	0.06943	393.4	0.000657184	408.2	0.00748
393.4	0.15806	408.4	0.03308	408.4	0.00421	408.4	0.0696	393.6	0.000663251	408.4	0.00768
393.6	0.15992	408.6	0.03333	408.6	0.00421	408.6	0.06978	393.8	0.000668306	408.6	0.00787
393.8	0.16179	408.8	0.03358	408.8	0.00422	408.8	0.06996	394	0.000673361	408.8	0.00806
394	0.16369	409	0.03382	409	0.00422	409	0.07012	394.2	0.000679428	409	0.00824
394.2	0.16558	409.2	0.03405	409.2	0.00422	409.2	0.07029	394.4	0.000684483	409.2	0.00842
394.4	0.16755	409.4	0.03428	409.4	0.00422	409.4	0.07045	394.6	0.000690549	409.4	0.00861
394.6	0.16936	409.6	0.03451	409.6	0.00422	409.6	0.07061	394.8	0.000696615	409.6	0.00879
394.8	0.17134	409.8	0.03473	409.8	0.00422	409.8	0.07076	395	0.000703693	409.8	0.00897
395	0.17331	410	0.03496	410	0.00422	410	0.07091	395.2	0.000709759	410	0.00914
395.2	0.17529	410.2	0.03517	410.2	0.00422	410.2	0.07106	395.4	0.000716836	410.2	0.00933
395.4	0.1771	410.4	0.03539	410.4	0.00421	410.4	0.07121	395.6	0.000723914	410.4	0.00949
395.6	0.17907	410.6	0.0356	410.6	0.00421	410.6	0.07135	395.8	0.000730991	410.6	0.00967
395.8	0.18121	410.8	0.03581	410.8	0.00421	410.8	0.07149	396	0.00073908	410.8	0.00984
396	0.18319	411	0.03601	411	0.0042	411	0.07163	396.2	0.000746157	411	0.01
396.2	0.18516	411.2	0.0362	411.2	0.0042	411.2	0.07176	396.4	0.000754245	411.2	0.01017
396.4	0.18714	411.4	0.0364	411.4	0.00419	411.4	0.07189	396.6	0.000762334	411.4	0.01033
396.6	0.18911	411.6	0.03659	411.6	0.00418	411.6	0.07202	396.8	0.000770422	411.6	0.0105
396.8	0.19125	411.8	0.03678	411.8	0.00418	411.8	0.07214	397	0.000778511	411.8	0.01066
397	0.19323	412	0.03696	412	0.00417	412	0.07227	397.2	0.00078761	412	0.01082
397.2	0.19537	412.2	0.03715	412.2	0.00416	412.2	0.07238	397.4	0.000795699	412.2	0.01097
397.4	0.19751	412.4	0.03733	412.4	0.00415	412.4	0.0725	397.6	0.000804798	412.4	0.01113
397.6	0.19948	412.6	0.03752	412.6	0.00414	412.6	0.07261	397.8	0.000812886	412.6	0.01128
397.8	0.20162	412.8	0.03769	412.8	0.00414	412.8	0.07273	398	0.000821986	412.8	0.01144
398	0.20376	413	0.03787	413	0.00413	413	0.07283	398.2	0.000831085	413	0.01159
398.2	0.2059	413.2	0.03805	413.2	0.00412	413.2	0.07293	398.4	0.000840185	413.2	0.01174
398.4	0.20804	413.4	0.03822	413.4	0.00411	413.4	0.07303	398.6	0.000849284	413.4	0.01189
398.6	0.21018	413.6	0.03839	413.6	0.0041	413.6	0.07313	398.8	0.000858384	413.6	0.01203
398.8	0.21232	413.8	0.03856	413.8	0.00409	413.8	0.07322	399	0.000867483	413.8	0.01218
399	0.21446	414	0.03874	414	0.00408	414	0.07331	399.2	0.000876583	414	0.01232
399.2	0.2166	414.2	0.0389	414.2	0.00407	414.2	0.07341	399.4	0.000885682	414.2	0.01247
399.4	0.2189	414.4	0.03907	414.4	0.00406	414.4	0.07349	399.6	0.000893771	414.4	0.0126
399.6	0.22104	414.6	0.03925	414.6	0.00405	414.6	0.07357	399.8	0.00090287	414.6	0.01275
399.8	0.22335	414.8	0.03941	414.8	0.00404	414.8	0.07366	400	0.00091197	414.8	0.01288
400	0.22549	415	0.03958	415	0.00404	415	0.07374	400.2	0.000921069	415	0.01302
400.2	0.22779	415.2	0.03976	415.2	0.00403	415.2	0.07381	400.4	0.000930169	415.2	0.01316
400.4	0.22993	415.4	0.03993	415.4	0.00402	415.4	0.07388	400.6	0.000938257	415.4	0.01329
400.6	0.23223	415.6	0.0401	415.6	0.00401	415.6	0.07396	400.8	0.000947357	415.6	0.01343
400.8	0.23454	415.8	0.04028	415.8	0.004	415.8	0.07402	401	0.000955445	415.8	0.01356
401	0.23684	416	0.04046	416	0.004	416	0.07409	401.2	0.000964544	416	0.0137
401.2	0.23915	416.2	0.04063	416.2	0.00399	416.2	0.07416	401.4	0.000972633	416.2	0.01383
401.4	0.24145	416.4	0.04081	416.4	0.00398	416.4	0.07422	401.6	0.000980721	416.4	0.01396
401.6	0.24375	416.6	0.04099	416.6	0.00398	416.6	0.07428	401.8	0.00098881	416.6	0.0141
401.8	0.24622	416.8	0.04117	416.8	0.00397	416.8	0.07434	402	0.000996898	416.8	0.01422
402	0.24853	417	0.04135	417	0.00397	417	0.0744	402.2	0.001	417	0.01436
402.2	0.251	417.2	0.04154	417.2	0.00396	417.2	0.07444	402.4	0.00101	417.2	0.01448
402.4	0.2533	417.4	0.04173	417.4	0.00396	417.4	0.0745	402.6	0.00102	417.4	0.01461
402.6	0.25577	417.6	0.04192	417.6	0.00396	417.6	0.07455	402.8	0.00103	417.6	0.01475
402.8	0.25824	417.8	0.0421	417.8	0.00395	417.8	0.07461	403	0.00104	417.8	0.01487
403	0.26071	418	0.0423	418	0.00395	418	0.07466	403.2	0.00104	418	0.015
403.2	0.26317	418.2	0.04249	418.2	0.00395	418.2	0.0747	403.4	0.00105	418.2	0.01512
403.4	0.26581	418.4	0.04269	418.4	0.00395	418.4	0.07475	403.6	0.00106	418.4	0.01525
403.6	0.26828	418.6	0.04289	418.6	0.00395	418.6	0.0748	403.8	0.00106	418.6	0.01538
403.8	0.27091	418.8	0.04308	418.8	0.00394	418.8	0.07484	404	0.00107	418.8	0.01551
404	0.27338	419	0.04329	419	0.00394	419	0.07488	404.2	0.00108	419	0.01564
404.2	0.27601	419.2	0.04349	419.2	0.00394	419.2	0.07493	404.4	0.00108	419.2	0.01576
404.4	0.27864	419.4	0.0437	419.4	0.00395	419.4	0.07496	404.6	0.00109	419.4	0.01589
404.6	0.28144	419.6	0.04391	419.6	0.00395	419.6	0.07501	404.8	0.0011	419.6	0.01602
404.8	0.28408	419.8	0.04412	419.8	0.00395	419.8	0.07504	405	0.00111	419.8	0.01614
405	0.28687	420	0.04434	420	0.00395	420	0.07509	405.2	0.00111	420	0.01626
405.2	0.28951	420.2	0.04454	420.2	0.00395	420.2	0.07513	405.4	0.00112	420.2	0.01638
405.4	0.29231	420.4	0.04475	420.4	0.00395	420.4	0.07516	405.6	0.00113	420.4	0.01651
405.6	0.2951	420.6	0.04497	420.6	0.00396	420.6	0.0752	405.8	0.00113	420.6	0.01664
405.8	0.2979	420.8	0.04519	420.8	0.00396	420.8	0.07523	406	0.00114	420.8	0.01676
406	0.30086	421	0.0454	421	0.00396	421	0.07527	406.2	0.00115	421	0.01689
406.2	0.30366	421.2	0.04562	421.2	0.00397	421.2	0.0753	406.4	0.00116	421.2	0.017
406.4	0.30662	421.4	0.04584	421.4	0.00397	421.4	0.07534	406.6	0.00116	421.4	0.01713
406.6	0.30959	421.6	0.04606	421.6	0.00397	421.6	0.07536	406.8	0.00117	421.6	0.01726
406.8	0.31255	421.8	0.04628	421.8	0.00398	421.8	0.0754	407	0.00118	421.8	0.01737
407	0.31551	422	0.04649	422	0.00398	422	0.07542	407.2	0.00119	422	0.0175
407.2	0.31847	422.2	0.04671	422.2	0.00399	422.2	0.07546	407.4	0.0012	422.2	0.01762
407.4	0.32144	422.4	0.04693	422.4	0.00399	422.4	0.07548	407.6	0.00121	422.4	0.01773
407.6	0.32456	422.6	0.04715	422.6	0.004	422.6	0.0755	407.8	0.00122	422.6	0.01786
407.8	0.32753	422.8	0.04737	422.8	0.004	422.8	0.07553	408	0.00122	422.8	0.01797
408	0.33065	423	0.04759	423	0.00401	423	0.07555	408.2	0.00123	423	0.01809
408.2	0.33378	423.2	0.04781	423.2	0.00401	423.2	0.07557	408.4	0.00124	423.2	0.01821
408.4	0.33691	423.4	0.04802	423.4	0.00402	423.4	0.0756	408.6	0.00125	423.4	0.01832
408.6	0.34003	423.6	0.04824	423.6	0.00402	423.6	0.07561	408.8	0.00126	423.6	0.01844
408.8	0.34316	423.8	0.04844	423.8	0.00403	423.8	0.07562	409	0.00128	423.8	0.01856
409	0.34645	424	0.04866	424	0.00403	424	0.07565	409.2	0.00129	424	0.01867
409.2	0.34958	424.2	0.04887	424.2	0.00404	424.2	0.07566	409.4	0.0013	424.2	0.01878
409.4	0.35271	424.4	0.04908	424.4	0.00405	424.4	0.07567	409.6	0.00131	424.4	0.01889
409.6	0.356	424.6	0.04929	424.6	0.00405	424.6	0.07568	409.8	0.00132	424.6	0.019
409.8	0.35929	424.8	0.0495	424.8	0.00406	424.8	0.07568	410	0.00134	424.8	0.01911
410	0.36242	425	0.0497	425	0.00407	425	0.07569	410.2	0.00135	425	0.01921
410.2	0.36571	425.2	0.0499	425.2	0.00407	425.2	0.07569	410.4	0.00136	425.2	0.01932
410.4	0.369	425.4	0.0501	425.4	0.00408	425.4	0.07569	410.6	0.00138	425.4	0.01942
410.6	0.37229	425.6	0.0503	425.6	0.00409	425.6	0.07569	410.8	0.00139	425.6	0.01953
410.8	0.37558	425.8	0.0505	425.8	0.0041	425.8	0.07569	411	0.00141	425.8	0.01962
411	0.37887	426	0.05069	426	0.0041	426	0.07569	411.2	0.00142	426	0.01973
411.2	0.38217	426.2	0.05088	426.2	0.00411	426.2	0.07569	411.4	0.00144	426.2	0.01983
411.4	0.38546	426.4	0.05107	426.4	0.00412	426.4	0.07568	411.6	0.00145	426.4	0.01992
411.6	0.38875	426.6	0.05126	426.6	0.00413	426.6	0.07567	411.8	0.00147	426.6	0.02001
411.8	0.39204	426.8	0.05145	426.8	0.00414	426.8	0.07567	412	0.00148	426.8	0.02011
412	0.39533	427	0.05163	427	0.00415	427	0.07566	412.2	0.0015	427	0.02019
412.2	0.39879	427.2	0.05181	427.2	0.00416	427.2	0.07565	412.4	0.00151	427.2	0.02029
412.4	0.40208	427.4	0.052	427.4	0.00417	427.4	0.07562	412.6	0.00153	427.4	0.02038
412.6	0.40537	427.6	0.05218	427.6	0.00418	427.6	0.07561	412.8	0.00155	427.6	0.02047
412.8	0.40883	427.8	0.05235	427.8	0.00419	427.8	0.0756	413	0.00157	427.8	0.02055
413	0.41212	428	0.05253	428	0.00421	428	0.07557	413.2	0.00158	428	0.02063
413.2	0.41558	428.2	0.0527	428.2	0.00422	428.2	0.07556	413.4	0.0016	428.2	0.02072
413.4	0.41887	428.4	0.05288	428.4	0.00423	428.4	0.07554	413.6	0.00162	428.4	0.0208
413.6	0.42232	428.6	0.05304	428.6	0.00425	428.6	0.07552	413.8	0.00163	428.6	0.02087
413.8	0.42578	428.8	0.05322	428.8	0.00426	428.8	0.0755	414	0.00165	428.8	0.02095
414	0.42924	429	0.05339	429	0.00428	429	0.07548	414.2	0.00167	429	0.02103
414.2	0.43253	429.2	0.05355	429.2	0.00429	429.2	0.07546	414.4	0.00168	429.2	0.02111
414.4	0.43598	429.4	0.05372	429.4	0.00431	429.4	0.07543	414.6	0.0017	429.4	0.02117
414.6	0.43944	429.6	0.05389	429.6	0.00433	429.6	0.07541	414.8	0.00172	429.6	0.02125
414.8	0.4429	429.8	0.05405	429.8	0.00435	429.8	0.0754	415	0.00173	429.8	0.02132
415	0.44635	430	0.05422	430	0.00437	430	0.07537	415.2	0.00175	430	0.0214
415.2	0.44981	430.2	0.05439	430.2	0.00439	430.2	0.07535	415.4	0.00177	430.2	0.02146
415.4	0.45343	430.4	0.05455	430.4	0.00441	430.4	0.07533	415.6	0.00178	430.4	0.02153
415.6	0.45689	430.6	0.05472	430.6	0.00443	430.6	0.07532	415.8	0.0018	430.6	0.0216
415.8	0.46034	430.8	0.05489	430.8	0.00446	430.8	0.07529	416	0.00182	430.8	0.02167
416	0.46396	431	0.05505	431	0.00448	431	0.07528	416.2	0.00183	431	0.02174
416.2	0.46742	431.2	0.05522	431.2	0.0045	431.2	0.07526	416.4	0.00185	431.2	0.0218
416.4	0.47104	431.4	0.0554	431.4	0.00453	431.4	0.07525	416.6	0.00186	431.4	0.02187
416.6	0.47466	431.6	0.05557	431.6	0.00456	431.6	0.07523	416.8	0.00188	431.6	0.02194
416.8	0.47812	431.8	0.05574	431.8	0.00459	431.8	0.07522	417	0.00189	431.8	0.02201
417	0.48174	432	0.05591	432	0.00461	432	0.07521	417.2	0.0019	432	0.02207
417.2	0.48536	432.2	0.05609	432.2	0.00464	432.2	0.0752	417.4	0.00192	432.2	0.02214
417.4	0.48914	432.4	0.05626	432.4	0.00467	432.4	0.07519	417.6	0.00193	432.4	0.02221
417.6	0.49276	432.6	0.05645	432.6	0.00471	432.6	0.07517	417.8	0.00195	432.6	0.02228
417.8	0.49638	432.8	0.05663	432.8	0.00474	432.8	0.07517	418	0.00196	432.8	0.02235
418	0.50001	433	0.05682	433	0.00477	433	0.07516	418.2	0.00197	433	0.02241
418.2	0.50379	433.2	0.057	433.2	0.00481	433.2	0.07516	418.4	0.00198	433.2	0.02248
418.4	0.50758	433.4	0.05719	433.4	0.00484	433.4	0.07516	418.6	0.002	433.4	0.02255
418.6	0.5112	433.6	0.05739	433.6	0.00488	433.6	0.07516	418.8	0.00201	433.6	0.02262
418.8	0.51498	433.8	0.05759	433.8	0.00492	433.8	0.07516	419	0.00202	433.8	0.0227
419	0.51877	434	0.05779	434	0.00496	434	0.07516	419.2	0.00203	434	0.02276
419.2	0.52255	434.2	0.058	434.2	0.005	434.2	0.07517	419.4	0.00204	434.2	0.02284
419.4	0.52634	434.4	0.0582	434.4	0.00504	434.4	0.07517	419.6	0.00205	434.4	0.02291
419.6	0.53012	434.6	0.05841	434.6	0.00509	434.6	0.07519	419.8	0.00206	434.6	0.02299
419.8	0.53391	434.8	0.05862	434.8	0.00513	434.8	0.07519	420	0.00207	434.8	0.02306
420	0.53786	435	0.05884	435	0.00518	435	0.0752	420.2	0.00208	435	0.02314
420.2	0.54164	435.2	0.05907	435.2	0.00522	435.2	0.07521	420.4	0.00209	435.2	0.02322
420.4	0.54559	435.4	0.0593	435.4	0.00527	435.4	0.07522	420.6	0.0021	435.4	0.0233
420.6	0.54938	435.6	0.05953	435.6	0.00532	435.6	0.07523	420.8	0.00211	435.6	0.02337
420.8	0.55333	435.8	0.05976	435.8	0.00537	435.8	0.07523	421	0.00212	435.8	0.02346
421	0.55711	436	0.06	436	0.00542	436	0.07525	421.2	0.00213	436	0.02354
421.2	0.56106	436.2	0.06024	436.2	0.00548	436.2	0.07526	421.4	0.00214	436.2	0.02363
421.4	0.56501	436.4	0.06049	436.4	0.00553	436.4	0.07527	421.6	0.00215	436.4	0.02371
421.6	0.56896	436.6	0.06074	436.6	0.00559	436.6	0.07528	421.8	0.00215	436.6	0.02379
421.8	0.57291	436.8	0.061	436.8	0.00565	436.8	0.07529	422	0.00216	436.8	0.02388
422	0.57686	437	0.06125	437	0.00571	437	0.0753	422.2	0.00217	437	0.02398
422.2	0.58081	437.2	0.06152	437.2	0.00577	437.2	0.07532	422.4	0.00218	437.2	0.02406
422.4	0.58476	437.4	0.06178	437.4	0.00584	437.4	0.07533	422.6	0.00219	437.4	0.02415
422.6	0.58871	437.6	0.06205	437.6	0.0059	437.6	0.07534	422.8	0.0022	437.6	0.02425
422.8	0.59266	437.8	0.06232	437.8	0.00596	437.8	0.07534	423	0.00221	437.8	0.02433
423	0.59661	438	0.0626	438	0.00603	438	0.07535	423.2	0.00222	438	0.02443
423.2	0.60056	438.2	0.06287	438.2	0.0061	438.2	0.07535	423.4	0.00222	438.2	0.02452
423.4	0.60451	438.4	0.06317	438.4	0.00618	438.4	0.07536	423.6	0.00223	438.4	0.02461
423.6	0.60863	438.6	0.06345	438.6	0.00625	438.6	0.07536	423.8	0.00224	438.6	0.02471
423.8	0.61258	438.8	0.06374	438.8	0.00633	438.8	0.07536	424	0.00225	438.8	0.02481
424	0.61653	439	0.06403	439	0.0064	439	0.07536	424.2	0.00226	439	0.02491
424.2	0.62064	439.2	0.06432	439.2	0.00648	439.2	0.07536	424.4	0.00227	439.2	0.025
424.4	0.62459	439.4	0.06462	439.4	0.00656	439.4	0.07536	424.6	0.00228	439.4	0.0251
424.6	0.62854	439.6	0.06492	439.6	0.00665	439.6	0.07536	424.8	0.00229	439.6	0.0252
424.8	0.63266	439.8	0.06521	439.8	0.00673	439.8	0.07535	425	0.0023	439.8	0.02529
425	0.63661	440	0.06551	440	0.00682	440	0.07535	425.2	0.00231	440	0.0254
425.2	0.64072	440.2	0.06582	440.2	0.00691	440.2	0.07534	425.4	0.00232	440.2	0.0255
425.4	0.64467	440.4	0.06612	440.4	0.007	440.4	0.07533	425.6	0.00233	440.4	0.02559
425.6	0.64879	440.6	0.06643	440.6	0.0071	440.6	0.07532	425.8	0.00234	440.6	0.02569
425.8	0.65274	440.8	0.06673	440.8	0.0072	440.8	0.0753	426	0.00235	440.8	0.0258
426	0.65685	441	0.06705	441	0.0073	441	0.07529	426.2	0.00236	441	0.02589
426.2	0.66096	441.2	0.06735	441.2	0.00741	441.2	0.07528	426.4	0.00237	441.2	0.026
426.4	0.66491	441.4	0.06766	441.4	0.00751	441.4	0.07526	426.6	0.00238	441.4	0.0261
426.6	0.66903	441.6	0.06796	441.6	0.00762	441.6	0.07525	426.8	0.00239	441.6	0.0262
426.8	0.67314	441.8	0.06828	441.8	0.00773	441.8	0.07522	427	0.00241	441.8	0.0263
427	0.67726	442	0.06858	442	0.00785	442	0.0752	427.2	0.00242	442	0.0264
427.2	0.68137	442.2	0.06889	442.2	0.00797	442.2	0.07519	427.4	0.00243	442.2	0.02651
427.4	0.68532	442.4	0.0692	442.4	0.00809	442.4	0.07516	427.6	0.00244	442.4	0.0266
427.6	0.68944	442.6	0.06951	442.6	0.00822	442.6	0.07514	427.8	0.00246	442.6	0.02671
427.8	0.69355	442.8	0.06982	442.8	0.00835	442.8	0.07512	428	0.00247	442.8	0.02681
428	0.69767	443	0.07012	443	0.00848	443	0.0751	428.2	0.00248	443	0.02691
428.2	0.70178	443.2	0.07043	443.2	0.00862	443.2	0.07508	428.4	0.0025	443.2	0.02701
428.4	0.7059	443.4	0.07074	443.4	0.00876	443.4	0.07506	428.6	0.00251	443.4	0.02712
428.6	0.71001	443.6	0.07105	443.6	0.00891	443.6	0.07504	428.8	0.00253	443.6	0.02721
428.8	0.71412	443.8	0.07135	443.8	0.00907	443.8	0.07502	429	0.00254	443.8	0.02732
429	0.71824	444	0.07166	444	0.00922	444	0.07501	429.2	0.00256	444	0.02742
429.2	0.72219	444.2	0.07197	444.2	0.00939	444.2	0.07499	429.4	0.00258	444.2	0.02752
429.4	0.7263	444.4	0.07228	444.4	0.00956	444.4	0.07497	429.6	0.0026	444.4	0.02763
429.6	0.73042	444.6	0.07258	444.6	0.00973	444.6	0.07496	429.8	0.00261	444.6	0.02773
429.8	0.73453	444.8	0.07289	444.8	0.00991	444.8	0.07495	430	0.00263	444.8	0.02783
430	0.73865	445	0.0732	445	0.0101	445	0.07494	430.2	0.00265	445	0.02794
430.2	0.7426	445.2	0.07351	445.2	0.0103	445.2	0.07493	430.4	0.00267	445.2	0.02805
430.4	0.74671	445.4	0.07382	445.4	0.0105	445.4	0.07493	430.6	0.00269	445.4	0.02815
430.6	0.75066	445.6	0.07413	445.6	0.01071	445.6	0.07492	430.8	0.00271	445.6	0.02826
430.8	0.75478	445.8	0.07444	445.8	0.01093	445.8	0.07492	431	0.00273	445.8	0.02837
431	0.75873	446	0.07475	446	0.01115	446	0.07492	431.2	0.00276	446	0.02847
431.2	0.76268	446.2	0.07507	446.2	0.01139	446.2	0.07492	431.4	0.00278	446.2	0.02858
431.4	0.76663	446.4	0.07539	446.4	0.01163	446.4	0.07493	431.6	0.0028	446.4	0.02869
431.6	0.77058	446.6	0.07571	446.6	0.01189	446.6	0.07493	431.8	0.00283	446.6	0.0288
431.8	0.77453	446.8	0.07603	446.8	0.01215	446.8	0.07494	432	0.00285	446.8	0.02891
432	0.77848	447	0.07636	447	0.01242	447	0.07495	432.2	0.00288	447	0.02903
432.2	0.78242	447.2	0.07668	447.2	0.01271	447.2	0.07496	432.4	0.00291	447.2	0.02914
432.4	0.78621	447.4	0.07701	447.4	0.013	447.4	0.07499	432.6	0.00294	447.4	0.02925
432.6	0.79016	447.6	0.07735	447.6	0.01331	447.6	0.07501	432.8	0.00296	447.6	0.02937
432.8	0.79395	447.8	0.07769	447.8	0.01363	447.8	0.07503	433	0.00299	447.8	0.02948
433	0.79773	448	0.07804	448	0.01396	448	0.07506	433.2	0.00302	448	0.0296
433.2	0.80168	448.2	0.07838	448.2	0.01431	448.2	0.07508	433.4	0.00306	448.2	0.02972
433.4	0.8053	448.4	0.07873	448.4	0.01467	448.4	0.0751	433.6	0.00309	448.4	0.02984
433.6	0.80909	448.6	0.0791	448.6	0.01504	448.6	0.07514	433.8	0.00312	448.6	0.02997
433.8	0.81287	448.8	0.07946	448.8	0.01544	448.8	0.07517	434	0.00316	448.8	0.03008
434	0.81649	449	0.07983	449	0.01584	449	0.07521	434.2	0.00319	449	0.03021
434.2	0.82028	449.2	0.0802	449.2	0.01626	449.2	0.07525	434.4	0.00323	449.2	0.03033
434.4	0.8239	449.4	0.08059	449.4	0.01671	449.4	0.07528	434.6	0.00326	449.4	0.03046
434.6	0.82752	449.6	0.08099	449.6	0.01716	449.6	0.07532	434.8	0.0033	449.6	0.03059
434.8	0.83114	449.8	0.08138	449.8	0.01763	449.8	0.07536	435	0.00334	449.8	0.03071
435	0.83476	450	0.08178	450	0.01813	450	0.0754	435.2	0.00338	450	0.03085
435.2	0.83822	450.2	0.0822	450.2	0.01865	450.2	0.07545	435.4	0.00342	450.2	0.03097
435.4	0.84184	450.4	0.08261	450.4	0.01918	450.4	0.07548	435.6	0.00346	450.4	0.03111
435.6	0.84529	450.6	0.08304	450.6	0.01973	450.6	0.07553	435.8	0.0035	450.6	0.03125
435.8	0.84892	450.8	0.08348	450.8	0.02031	450.8	0.07556	436	0.00355	450.8	0.03138
436	0.85237	451	0.08393	451	0.02091	451	0.07561	436.2	0.00359	451	0.03152
436.2	0.85583	451.2	0.08438	451.2	0.02153	451.2	0.07566	436.4	0.00363	451.2	0.03165
436.4	0.85912	451.4	0.08484	451.4	0.02218	451.4	0.07569	436.6	0.00368	451.4	0.03179
436.6	0.86258	451.6	0.08531	451.6	0.02286	451.6	0.07574	436.8	0.00372	451.6	0.03193
436.8	0.86587	451.8	0.0858	451.8	0.02356	451.8	0.07579	437	0.00377	451.8	0.03207
437	0.86932	452	0.08629	452	0.02429	452	0.07582	437.2	0.00382	452	0.03222
437.2	0.87261	452.2	0.08679	452.2	0.02505	452.2	0.07587	437.4	0.00386	452.2	0.03236
437.4	0.87591	452.4	0.0873	452.4	0.02583	452.4	0.0759	437.6	0.00391	452.4	0.03251
437.6	0.87903	452.6	0.08783	452.6	0.02665	452.6	0.07594	437.8	0.00396	452.6	0.03265
437.8	0.88233	452.8	0.08836	452.8	0.0275	452.8	0.07599	438	0.00401	452.8	0.0328
438	0.88545	453	0.0889	453	0.02839	453	0.07602	438.2	0.00406	453	0.03294
438.2	0.88874	453.2	0.08946	453.2	0.02931	453.2	0.07606	438.4	0.00411	453.2	0.0331
438.4	0.89187	453.4	0.09003	453.4	0.03026	453.4	0.07609	438.6	0.00416	453.4	0.03324
438.6	0.89483	453.6	0.0906	453.6	0.03126	453.6	0.07613	438.8	0.00421	453.6	0.0334
438.8	0.89796	453.8	0.09119	453.8	0.03229	453.8	0.07616	439	0.00426	453.8	0.03355
439	0.90092	454	0.0918	454	0.03336	454	0.0762	439.2	0.00431	454	0.03371
439.2	0.90389	454.2	0.0924	454.2	0.03447	454.2	0.07623	439.4	0.00437	454.2	0.03386
439.4	0.90685	454.4	0.09304	454.4	0.03563	454.4	0.07627	439.6	0.00442	454.4	0.03402
439.6	0.90981	454.6	0.09367	454.6	0.03684	454.6	0.0763	439.8	0.00447	454.6	0.03417
439.8	0.91261	454.8	0.09432	454.8	0.03809	454.8	0.07633	440	0.00452	454.8	0.03433
440	0.91557	455	0.09499	455	0.03939	455	0.07636	440.2	0.00458	455	0.03449
440.2	0.91837	455.2	0.09568	455.2	0.04074	455.2	0.0764	440.4	0.00463	455.2	0.03465
440.4	0.921	455.4	0.09637	455.4	0.04213	455.4	0.07643	440.6	0.00468	455.4	0.03481
440.6	0.9238	455.6	0.09707	455.6	0.0436	455.6	0.07647	440.8	0.00474	455.6	0.03498
440.8	0.92643	455.8	0.0978	455.8	0.04511	455.8	0.07651	441	0.00479	455.8	0.03514
441	0.92907	456	0.09853	456	0.04668	456	0.07654	441.2	0.00484	456	0.03531
441.2	0.9317	456.2	0.09929	456.2	0.04831	456.2	0.07659	441.4	0.0049	456.2	0.03547
441.4	0.93417	456.4	0.10007	456.4	0.05	456.4	0.07662	441.6	0.00495	456.4	0.03564
441.6	0.93664	456.6	0.10086	456.6	0.05176	456.6	0.07667	441.8	0.00501	456.6	0.0358
441.8	0.93911	456.8	0.10164	456.8	0.05359	456.8	0.07672	442	0.00506	456.8	0.03598
442	0.94157	457	0.10248	457	0.05548	457	0.07676	442.2	0.00512	457	0.03614
442.2	0.94388	457.2	0.10331	457.2	0.05742	457.2	0.07681	442.4	0.00517	457.2	0.03632
442.4	0.94618	457.4	0.10414	457.4	0.05949	457.4	0.07686	442.6	0.00523	457.4	0.03649
442.6	0.94849	457.6	0.10508	457.6	0.06162	457.6	0.07692	442.8	0.00528	457.6	0.03666
442.8	0.95063	457.8	0.10602	457.8	0.06381	457.8	0.07699	443	0.00534	457.8	0.03683
443	0.95293	458	0.10685	458	0.06605	458	0.07705	443.2	0.0054	458	0.03701
443.2	0.95491	458.2	0.1079	458.2	0.06841	458.2	0.07712	443.4	0.00545	458.2	0.03719
443.4	0.95704	458.4	0.10884	458.4	0.07088	458.4	0.07719	443.6	0.00551	458.4	0.03736
443.6	0.95918	458.6	0.10977	458.6	0.07335	458.6	0.07727	443.8	0.00557	458.6	0.03755
443.8	0.96116	458.8	0.11082	458.8	0.076	458.8	0.07735	444	0.00563	458.8	0.03772
444	0.96313	459	0.11186	459	0.0787	459	0.07744	444.2	0.00569	459	0.03791
444.2	0.96494	459.2	0.1129	459.2	0.08146	459.2	0.07753	444.4	0.00574	459.2	0.03809
444.4	0.96675	459.4	0.11405	459.4	0.0844	459.4	0.07764	444.6	0.00581	459.4	0.03827
444.6	0.96857	459.6	0.1152	459.6	0.08733	459.6	0.07774	444.8	0.00587	459.6	0.03846
444.8	0.97038	459.8	0.11634	459.8	0.09044	459.8	0.07785	445	0.00593	459.8	0.03864
445	0.97202	460	0.11749	460	0.0936	460	0.07797	445.2	0.00599	460	0.03884
445.2	0.97383	460.2	0.11874	460.2	0.09688	460.2	0.07808	445.4	0.00605	460.2	0.03902
445.4	0.97531	460.4	0.11989	460.4	0.10027	460.4	0.07821	445.6	0.00612	460.4	0.03922
445.6	0.97696	460.6	0.12124	460.6	0.10378	460.6	0.07835	445.8	0.00618	460.6	0.03941
445.8	0.97844	460.8	0.12249	460.8	0.10735	460.8	0.0785	446	0.00625	460.8	0.0396
446	0.97992	461	0.12385	461	0.11109	461	0.07864	446.2	0.00631	461	0.0398
446.2	0.9814	461.2	0.12521	461.2	0.11488	461.2	0.07879	446.4	0.00638	461.2	0.04
446.4	0.98272	461.4	0.12666	461.4	0.11879	461.4	0.07895	446.6	0.00645	461.4	0.04019
446.6	0.98404	461.6	0.12812	461.6	0.12282	461.6	0.07912	446.8	0.00652	461.6	0.0404
446.8	0.98519	461.8	0.12958	461.8	0.1269	461.8	0.0793	447	0.00659	461.8	0.0406
447	0.9865	462	0.13115	462	0.13116	462	0.07947	447.2	0.00666	462	0.04081
447.2	0.98766	462.2	0.13271	462.2	0.13553	462.2	0.07965	447.4	0.00674	462.2	0.04101
447.4	0.98864	462.4	0.13428	462.4	0.13996	462.4	0.07984	447.6	0.00681	462.4	0.04122
447.6	0.9898	462.6	0.13594	462.6	0.14456	462.6	0.08004	447.8	0.00689	462.6	0.04144
447.8	0.99078	462.8	0.13772	462.8	0.14922	462.8	0.08024	448	0.00697	462.8	0.04164
448	0.99161	463	0.13939	463	0.15399	463	0.08045	448.2	0.00705	463	0.04186
448.2	0.99259	463.2	0.14126	463.2	0.15888	463.2	0.08066	448.4	0.00713	463.2	0.04208
448.4	0.99342	463.4	0.14303	463.4	0.16389	463.4	0.08089	448.6	0.00721	463.4	0.04229
448.6	0.99424	463.6	0.14502	463.6	0.169	463.6	0.08111	448.8	0.00729	463.6	0.04251
448.8	0.9949	463.8	0.14689	463.8	0.17424	463.8	0.08133	449	0.00738	463.8	0.04273
449	0.99556	464	0.14887	464	0.17959	464	0.08157	449.2	0.00746	464	0.04296
449.2	0.99621	464.2	0.15096	464.2	0.18499	464.2	0.0818	449.4	0.00755	464.2	0.04319
449.4	0.99687	464.4	0.15304	464.4	0.19052	464.4	0.08205	449.6	0.00764	464.4	0.04341
449.6	0.99737	464.6	0.15523	464.6	0.19615	464.6	0.08231	449.8	0.00773	464.6	0.04365
449.8	0.99786	464.8	0.15753	464.8	0.2019	464.8	0.08256	450	0.00782	464.8	0.04389
450	0.99819	465	0.15982	465	0.20771	465	0.08282	450.2	0.00792	465	0.04412
450.2	0.99852	465.2	0.16212	465.2	0.21364	465.2	0.08309	450.4	0.00801	465.2	0.04436
450.4	0.99885	465.4	0.16451	465.4	0.21968	465.4	0.08336	450.6	0.00811	465.4	0.04461
450.6	0.99918	465.6	0.16702	465.6	0.22577	465.6	0.08363	450.8	0.0082	465.6	0.04485
450.8	0.99951	465.8	0.16962	465.8	0.23193	465.8	0.08391	451	0.0083	465.8	0.0451
451	0.99967	466	0.17223	466	0.23825	466	0.08421	451.2	0.0084	466	0.04535
451.2	0.99984	466.2	0.17484	466.2	0.24458	466.2	0.08449	451.4	0.00851	466.2	0.0456
451.4	0.99984	466.4	0.17765	466.4	0.25102	466.4	0.0848	451.6	0.00861	466.4	0.04587
451.6	1	466.6	0.18047	466.6	0.25752	466.6	0.08509	451.8	0.00871	466.6	0.04613
451.8	1	466.8	0.18339	466.8	0.26414	466.8	0.08541	452	0.00881	466.8	0.04639
452	0.99984	467	0.18641	467	0.27081	467	0.08571	452.2	0.00893	467	0.04666
452.2	0.99984	467.2	0.18943	467.2	0.27754	467.2	0.08604	452.4	0.00904	467.2	0.04693
452.4	0.99967	467.4	0.19256	467.4	0.28432	467.4	0.08637	452.6	0.00914	467.4	0.04721
452.6	0.99951	467.6	0.19579	467.6	0.29117	467.6	0.0867	452.8	0.00925	467.6	0.04748
452.8	0.99934	467.8	0.19913	467.8	0.29807	467.8	0.08704	453	0.00936	467.8	0.04778
453	0.99901	468	0.20257	468	0.30503	468	0.0874	453.2	0.00947	468	0.04806
453.2	0.99868	468.2	0.20601	468.2	0.31205	468.2	0.08775	453.4	0.00959	468.2	0.04835
453.4	0.99835	468.4	0.20956	468.4	0.31906	468.4	0.08812	453.6	0.0097	468.4	0.04865
453.6	0.99803	468.6	0.21331	468.6	0.3262	468.6	0.08849	453.8	0.00982	468.6	0.04895
453.8	0.99753	468.8	0.21706	468.8	0.33333	468.8	0.08888	454	0.00994	468.8	0.04925
454	0.99704	469	0.22092	469	0.34052	469	0.08927	454.2	0.01005	469	0.04956
454.2	0.99654	469.2	0.22488	469.2	0.34771	469.2	0.08967	454.4	0.01017	469.2	0.04987
454.4	0.99589	469.4	0.22885	469.4	0.35495	469.4	0.09008	454.6	0.01029	469.4	0.05019
454.6	0.99523	469.6	0.23302	469.6	0.3622	469.6	0.09052	454.8	0.01041	469.6	0.05051
454.8	0.99457	469.8	0.23729	469.8	0.36945	469.8	0.09095	455	0.01052	469.8	0.05084
455	0.99375	470	0.24167	470	0.37675	470	0.0914	455.2	0.01064	470	0.05117
455.2	0.99292	470.2	0.24605	470.2	0.38406	470.2	0.09186	455.4	0.01077	470.2	0.0515
455.4	0.9921	470.4	0.25064	470.4	0.39136	470.4	0.09233	455.6	0.01089	470.4	0.05185
455.6	0.99128	470.6	0.25533	470.6	0.39872	470.6	0.09281	455.8	0.01101	470.6	0.05219
455.8	0.99029	470.8	0.26002	470.8	0.40603	470.8	0.09331	456	0.01114	470.8	0.05254
456	0.9893	471	0.26492	471	0.41339	471	0.09383	456.2	0.01126	471	0.05289
456.2	0.98815	471.2	0.26993	471.2	0.4207	471.2	0.09436	456.4	0.01138	471.2	0.05325
456.4	0.987	471.4	0.27504	471.4	0.428	471.4	0.0949	456.6	0.0115	471.4	0.05362
456.6	0.98585	471.6	0.28014	471.6	0.4353	471.6	0.09545	456.8	0.01164	471.6	0.05399
456.8	0.98469	471.8	0.28546	471.8	0.44261	471.8	0.09603	457	0.01176	471.8	0.05437
457	0.98338	472	0.29088	472	0.44986	472	0.09662	457.2	0.01189	472	0.05475
457.2	0.98206	472.2	0.29641	472.2	0.4571	472.2	0.09723	457.4	0.01201	472.2	0.05512
457.4	0.98074	472.4	0.30204	472.4	0.46435	472.4	0.09785	457.6	0.01214	472.4	0.05552
457.6	0.97926	472.6	0.30778	472.6	0.47154	472.6	0.09849	457.8	0.01227	472.6	0.05592
457.8	0.97778	472.8	0.31361	472.8	0.47873	472.8	0.09915	458	0.01239	472.8	0.05632
458	0.9763	473	0.31956	473	0.48586	473	0.09982	458.2	0.01252	473	0.05672
458.2	0.97465	473.2	0.32561	473.2	0.49299	473.2	0.10052	458.4	0.01266	473.2	0.05713
458.4	0.97317	473.4	0.33176	473.4	0.50007	473.4	0.10122	458.6	0.01279	473.4	0.05755
458.6	0.97153	473.6	0.33801	473.6	0.50709	473.6	0.10195	458.8	0.01292	473.6	0.05797
458.8	0.96972	473.8	0.34437	473.8	0.51404	473.8	0.10271	459	0.01305	473.8	0.0584
459	0.96807	474	0.35084	474	0.521	474	0.10347	459.2	0.01318	474	0.05883
459.2	0.96626	474.2	0.3573	474.2	0.52791	474.2	0.10425	459.4	0.01331	474.2	0.05926
459.4	0.96445	474.4	0.36398	474.4	0.53475	474.4	0.10505	459.6	0.01346	474.4	0.05971
459.6	0.96264	474.6	0.37075	474.6	0.54154	474.6	0.10587	459.8	0.01359	474.6	0.06016
459.8	0.96083	474.8	0.37753	474.8	0.54827	474.8	0.10671	460	0.01373	474.8	0.06061
460	0.95885	475	0.38452	475	0.55494	475	0.10757	460.2	0.01386	475	0.06107
460.2	0.95704	475.2	0.3915	475.2	0.56155	475.2	0.10845	460.4	0.014	475.2	0.06153
460.4	0.95507	475.4	0.39859	475.4	0.56811	475.4	0.10935	460.6	0.01414	475.4	0.062
460.6	0.95309	475.6	0.40579	475.6	0.57461	475.6	0.11025	460.8	0.01428	475.6	0.06247
460.8	0.95112	475.8	0.41308	475.8	0.58128	475.8	0.11118	461	0.01443	475.8	0.06296
461	0.94914	476	0.42038	476	0.58761	476	0.11214	461.2	0.01457	476	0.06344
461.2	0.94701	476.2	0.42779	476.2	0.59393	476.2	0.1131	461.4	0.01472	476.2	0.06393
461.4	0.94503	476.4	0.43529	476.4	0.59969	476.4	0.11409	461.6	0.01486	476.4	0.06443
461.6	0.94289	476.6	0.4428	476.6	0.60601	476.6	0.11509	461.8	0.01501	476.6	0.06493
461.8	0.94092	476.8	0.45041	476.8	0.61234	476.8	0.11612	462	0.01516	476.8	0.06543
462	0.93878	477	0.45813	477	0.61809	477	0.11716	462.2	0.01532	477	0.06594
462.2	0.93664	477.2	0.46584	477.2	0.62384	477.2	0.11822	462.4	0.01547	477.2	0.06647
462.4	0.9345	477.4	0.47366	477.4	0.62959	477.4	0.11929	462.6	0.01562	477.4	0.06698
462.6	0.93219	477.6	0.48148	477.6	0.63535	477.6	0.12035	462.8	0.01578	477.6	0.06751
462.8	0.93005	477.8	0.48941	477.8	0.6411	477.8	0.12152	463	0.01593	477.8	0.06805
463	0.92791	478	0.49733	478	0.64685	478	0.12258	463.2	0.01609	478	0.06858
463.2	0.92561	478.2	0.50526	478.2	0.6526	478.2	0.12376	463.4	0.01626	478.2	0.06913
463.4	0.92347	478.4	0.51328	478.4	0.65778	478.4	0.12494	463.6	0.01642	478.4	0.06968
463.6	0.92117	478.6	0.52131	478.6	0.66295	478.6	0.12612	463.8	0.01659	478.6	0.07024
463.8	0.91886	478.8	0.52945	478.8	0.66813	478.8	0.12729	464	0.01676	478.8	0.07079
464	0.91656	479	0.53747	479	0.67331	479	0.12859	464.2	0.01692	479	0.07136
464.2	0.91425	479.2	0.54561	479.2	0.67848	479.2	0.12977	464.4	0.01709	479.2	0.07193
464.4	0.91195	479.4	0.55374	479.4	0.68366	479.4	0.13106	464.6	0.01728	479.4	0.07251
464.6	0.90948	479.6	0.56187	479.6	0.68826	479.6	0.13236	464.8	0.01745	479.6	0.07309
464.8	0.90718	479.8	0.57001	479.8	0.69344	479.8	0.13365	465	0.01763	479.8	0.07368
465	0.90471	480	0.57814	480	0.69804	480	0.13495	465.2	0.01781	480	0.07427
465.2	0.9024	480.2	0.58638	480.2	0.70264	480.2	0.13624	465.4	0.01799	480.2	0.07486
465.4	0.89994	480.4	0.59451	480.4	0.70724	480.4	0.13754	465.6	0.01818	480.4	0.07546
465.6	0.89747	480.6	0.60264	480.6	0.71184	480.6	0.13895	465.8	0.01837	480.6	0.07607
465.8	0.895	480.8	0.61077	480.8	0.71587	480.8	0.14037	466	0.01856	480.8	0.07669
466	0.89253	481	0.61891	481	0.72047	481	0.14178	466.2	0.01875	481	0.07731
466.2	0.8899	481.2	0.62693	481.2	0.7245	481.2	0.14319	466.4	0.01895	481.2	0.07793
466.4	0.88743	481.4	0.63507	481.4	0.72852	481.4	0.14472	466.6	0.01914	481.4	0.07852
466.6	0.88479	481.6	0.6431	481.6	0.73255	481.6	0.14614	466.8	0.01934	481.6	0.0792
466.8	0.88233	481.8	0.65112	481.8	0.736	481.8	0.14767	467	0.01954	481.8	0.07978
467	0.87969	482	0.65905	482	0.74003	482	0.1492	467.2	0.01974	482	0.08046
467.2	0.87706	482.2	0.66697	482.2	0.74348	482.2	0.15073	467.4	0.01995	482.2	0.08114
467.4	0.87443	482.4	0.6749	482.4	0.7475	482.4	0.15238	467.6	0.02016	482.4	0.08172
467.6	0.87179	482.6	0.68272	482.6	0.75095	482.6	0.15403	467.8	0.02037	482.6	0.0824
467.8	0.86899	482.8	0.69054	482.8	0.75441	482.8	0.15567	468	0.02058	482.8	0.08307
468	0.86636	483	0.69825	483	0.75786	483	0.15732	468.2	0.0208	483	0.08375
468.2	0.86373	483.2	0.70597	483.2	0.76073	483.2	0.15897	468.4	0.02101	483.2	0.08433
468.4	0.86093	483.4	0.71358	483.4	0.76418	483.4	0.16074	468.6	0.02123	483.4	0.08501
468.6	0.85813	483.6	0.72119	483.6	0.76706	483.6	0.1625	468.8	0.02145	483.6	0.08569
468.8	0.8555	483.8	0.7287	483.8	0.76993	483.8	0.16427	469	0.02167	483.8	0.08637
469	0.8527	484	0.7361	484	0.77281	484	0.16615	469.2	0.0219	484	0.08705
469.2	0.8499	484.2	0.7435	484.2	0.77569	484.2	0.16804	469.4	0.02213	484.2	0.08773
469.4	0.8471	484.4	0.7508	484.4	0.77856	484.4	0.16992	469.6	0.02235	484.4	0.08841
469.6	0.84414	484.6	0.758	484.6	0.78144	484.6	0.17181	469.8	0.02258	484.6	0.08908
469.8	0.84134	484.8	0.76509	484.8	0.78374	484.8	0.17381	470	0.02283	484.8	0.08976
470	0.83855	485	0.77218	485	0.78661	485	0.17581	470.2	0.02306	485	0.09044
470.2	0.83558	485.2	0.77906	485.2	0.78892	485.2	0.17781	470.4	0.02329	485.2	0.09112
470.4	0.83279	485.4	0.78594	485.4	0.79122	485.4	0.17993	470.6	0.02354	485.4	0.0918
470.6	0.82982	485.6	0.79272	485.6	0.79352	485.6	0.18205	470.8	0.02378	485.6	0.09248
470.8	0.82686	485.8	0.79939	485.8	0.79582	485.8	0.18417	471	0.02402	485.8	0.09325
471	0.82406	486	0.80596	486	0.79754	486	0.18641	471.2	0.02427	486	0.09393
471.2	0.8211	486.2	0.81242	486.2	0.79984	486.2	0.18865	471.4	0.02452	486.2	0.09461
471.4	0.81814	486.4	0.81879	486.4	0.80157	486.4	0.19088	471.6	0.02477	486.4	0.09529
471.6	0.81518	486.6	0.82504	486.6	0.80387	486.6	0.19324	471.8	0.02502	486.6	0.09597
471.8	0.81205	486.8	0.83119	486.8	0.80559	486.8	0.19559	472	0.02528	486.8	0.09665
472	0.80909	487	0.83724	487	0.80732	487	0.19795	472.2	0.02554	487	0.09733
472.2	0.80612	487.2	0.84318	487.2	0.80905	487.2	0.20042	472.4	0.0258	487.2	0.098
472.4	0.803	487.4	0.84902	487.4	0.81077	487.4	0.20289	472.6	0.02606	487.4	0.09878
472.6	0.80004	487.6	0.85476	487.6	0.8125	487.6	0.20537	472.8	0.02633	487.6	0.09946
472.8	0.79691	487.8	0.86028	487.8	0.81422	487.8	0.20796	473	0.0266	487.8	0.10014
473	0.79395	488	0.86581	488	0.81537	488	0.21055	473.2	0.02687	488	0.10082
473.2	0.79082	488.2	0.87113	488.2	0.8171	488.2	0.21326	473.4	0.02714	488.2	0.10149
473.4	0.78769	488.4	0.87634	488.4	0.81825	488.4	0.21585	473.6	0.02742	488.4	0.10217
473.6	0.78473	488.6	0.88145	488.6	0.81997	488.6	0.21867	473.8	0.0277	488.6	0.10285
473.8	0.7816	488.8	0.88645	488.8	0.82112	488.8	0.22138	474	0.02798	488.8	0.10353
474	0.77848	489	0.89135	489	0.82227	489	0.22421	474.2	0.02828	489	0.10421
474.2	0.77535	489.2	0.89615	489.2	0.82342	489.2	0.22704	474.4	0.02856	489.2	0.10489
474.4	0.77222	489.4	0.90074	489.4	0.82458	489.4	0.22998	474.6	0.02885	489.4	0.10557
474.6	0.76926	489.6	0.90533	489.6	0.82573	489.6	0.23281	474.8	0.02916	489.6	0.10634
474.8	0.76613	489.8	0.90971	489.8	0.82688	489.8	0.23587	475	0.02945	489.8	0.10702
475	0.763	490	0.91398	490	0.82803	490	0.23881	475.2	0.02976	490	0.1077
475.2	0.75988	490.2	0.91805	490.2	0.82918	490.2	0.24187	475.4	0.03007	490.2	0.10838
475.4	0.75675	490.4	0.92211	490.4	0.83033	490.4	0.24493	475.6	0.03038	490.4	0.10896
475.6	0.75362	490.6	0.92597	490.6	0.83148	490.6	0.24811	475.8	0.03069	490.6	0.10964
475.8	0.75066	490.8	0.92983	490.8	0.83205	490.8	0.25118	476	0.03102	490.8	0.11032
476	0.74753	491	0.93348	491	0.8332	491	0.25436	476.2	0.03134	491	0.11099
476.2	0.74457	491.2	0.93702	491.2	0.83435	491.2	0.25765	476.4	0.03167	491.2	0.11167
476.4	0.74144	491.4	0.94046	491.4	0.83493	491.4	0.26083	476.6	0.03201	491.4	0.11235
476.6	0.73848	491.6	0.9438	491.6	0.83608	491.6	0.26413	476.8	0.03234	491.6	0.11303
476.8	0.73552	491.8	0.94693	491.8	0.83723	491.8	0.26743	477	0.03269	491.8	0.11371
477	0.73239	492	0.95006	492	0.8378	492	0.27084	477.2	0.03304	492	0.11439
477.2	0.72943	492.2	0.95298	492.2	0.83895	492.2	0.27426	477.4	0.03339	492.2	0.11497
477.4	0.72647	492.4	0.9559	492.4	0.83953	492.4	0.27767	477.6	0.03375	492.4	0.11565
477.6	0.72367	492.6	0.95861	492.6	0.84068	492.6	0.28109	477.8	0.03411	492.6	0.11633
477.8	0.72071	492.8	0.96121	492.8	0.84125	492.8	0.28462	478	0.03447	492.8	0.11701
478	0.71791	493	0.96372	493	0.84241	493	0.28815	478.2	0.03486	493	0.11759
478.2	0.71495	493.2	0.96622	493.2	0.84298	493.2	0.29168	478.4	0.03523	493.2	0.11827
478.4	0.71215	493.4	0.96851	493.4	0.84413	493.4	0.29522	478.6	0.03562	493.4	0.11894
478.6	0.70935	493.6	0.9707	493.6	0.84471	493.6	0.29887	478.8	0.03601	493.6	0.11953
478.8	0.70655	493.8	0.97289	493.8	0.84586	493.8	0.30252	479	0.03641	493.8	0.1202
479	0.70376	494	0.97487	494	0.84643	494	0.30617	479.2	0.03681	494	0.12088
479.2	0.70112	494.2	0.97685	494.2	0.84758	494.2	0.30982	479.4	0.03722	494.2	0.12147
479.4	0.69832	494.4	0.97863	494.4	0.84816	494.4	0.31359	479.6	0.03764	494.4	0.12214
479.6	0.69569	494.6	0.9804	494.6	0.84931	494.6	0.31736	479.8	0.03805	494.6	0.12273
479.8	0.69289	494.8	0.98207	494.8	0.84988	494.8	0.32112	480	0.03848	494.8	0.1234
480	0.69026	495	0.98363	495	0.85103	495	0.32489	480.2	0.03891	495	0.12399
480.2	0.68763	495.2	0.98509	495.2	0.85218	495.2	0.32878	480.4	0.03936	495.2	0.12466
480.4	0.68499	495.4	0.98645	495.4	0.85276	495.4	0.33266	480.6	0.0398	495.4	0.12525
480.6	0.68236	495.6	0.9878	495.6	0.85391	495.6	0.33655	480.8	0.04025	495.6	0.12583
480.8	0.67989	495.8	0.98895	495.8	0.85506	495.8	0.34044	481	0.04071	495.8	0.12651
481	0.67726	496	0.9902	496	0.85563	496	0.34444	481.2	0.04117	496	0.12709
481.2	0.67462	496.2	0.99124	496.2	0.85678	496.2	0.34833	481.4	0.04164	496.2	0.12767
481.4	0.67216	496.4	0.99228	496.4	0.85793	496.4	0.35233	481.6	0.04212	496.4	0.12825
481.6	0.66952	496.6	0.99322	496.6	0.85909	496.6	0.35645	481.8	0.04259	496.6	0.12883
481.8	0.66705	496.8	0.99406	496.8	0.86024	496.8	0.36046	482	0.04309	496.8	0.12941
482	0.66442	497	0.99479	497	0.86081	497	0.36458	482.2	0.04357	497	0.13
482.2	0.66179	497.2	0.99552	497.2	0.86196	497.2	0.3687	482.4	0.04408	497.2	0.13058
482.4	0.65932	497.4	0.99625	497.4	0.86311	497.4	0.37282	482.6	0.04459	497.4	0.13116
482.6	0.65669	497.6	0.99687	497.6	0.86426	497.6	0.37706	482.8	0.04509	497.6	0.13174
482.8	0.65422	497.8	0.99739	497.8	0.86599	497.8	0.3813	483	0.04561	497.8	0.13232
483	0.65158	498	0.99791	498	0.86714	498	0.38554	483.2	0.04613	498	0.13281
483.2	0.64895	498.2	0.99833	498.2	0.86829	498.2	0.38978	483.4	0.04666	498.2	0.13339
483.4	0.64632	498.4	0.99864	498.4	0.86944	498.4	0.39402	483.6	0.04719	498.4	0.13397
483.6	0.64385	498.6	0.99906	498.6	0.87059	498.6	0.39837	483.8	0.04773	498.6	0.13446
483.8	0.64122	498.8	0.99927	498.8	0.87231	498.8	0.40273	484	0.04828	498.8	0.13504
484	0.63858	499	0.99948	499	0.87346	499	0.40709	484.2	0.04883	499	0.13552
484.2	0.63578	499.2	0.99969	499.2	0.87461	499.2	0.41144	484.4	0.04938	499.2	0.13601
484.4	0.63315	499.4	0.99979	499.4	0.87634	499.4	0.41592	484.6	0.04994	499.4	0.13659
484.6	0.63052	499.6	0.9999	499.6	0.87749	499.6	0.42039	484.8	0.05051	499.6	0.13707
484.8	0.62772	499.8	1	499.8	0.87922	499.8	0.42487	485	0.05108	499.8	0.13756
485	0.62509	500	1	500	0.88037	500	0.42934	485.2	0.05165	500	0.13804
485.2	0.62229	500.2	1	500.2	0.88209	500.2	0.43382	485.4	0.05223	500.2	0.13853
485.4	0.61966	500.4	0.9999	500.4	0.88382	500.4	0.43841	485.6	0.05282	500.4	0.13901
485.6	0.61686	500.6	0.99979	500.6	0.88497	500.6	0.443	485.8	0.05341	500.6	0.1395
485.8	0.61406	500.8	0.99958	500.8	0.88669	500.8	0.4476	486	0.054	500.8	0.13998
486	0.61126	501	0.99948	501	0.88842	501	0.45219	486.2	0.0546	501	0.14037
486.2	0.60846	501.2	0.99927	501.2	0.89014	501.2	0.45678	486.4	0.05521	501.2	0.14085
486.4	0.60567	501.4	0.99896	501.4	0.89187	501.4	0.46137	486.6	0.05582	501.4	0.14134
486.6	0.60287	501.6	0.99864	501.6	0.89359	501.6	0.46608	486.8	0.05643	501.6	0.14173
486.8	0.60007	501.8	0.99844	501.8	0.89532	501.8	0.47079	487	0.05705	501.8	0.14221
487	0.59711	502	0.99802	502	0.89705	502	0.47551	487.2	0.05767	502	0.1426
487.2	0.59431	502.2	0.99771	502.2	0.89877	502.2	0.48022	487.4	0.05831	502.2	0.14308
487.4	0.59151	502.4	0.99729	502.4	0.9005	502.4	0.48493	487.6	0.05893	502.4	0.14347
487.6	0.58855	502.6	0.99687	502.6	0.90222	502.6	0.48964	487.8	0.05957	502.6	0.14386
487.8	0.58575	502.8	0.99645	502.8	0.90395	502.8	0.49435	488	0.06022	502.8	0.14425
488	0.58295	503	0.99593	503	0.90567	503	0.49917	488.2	0.06086	503	0.14464
488.2	0.58016	503.2	0.99541	503.2	0.9074	503.2	0.50388	488.4	0.06152	503.2	0.14512
488.4	0.57719	503.4	0.99489	503.4	0.9097	503.4	0.50871	488.6	0.06218	503.4	0.14551
488.6	0.5744	503.6	0.99437	503.6	0.91142	503.6	0.51342	488.8	0.06285	503.6	0.1459
488.8	0.5716	503.8	0.99374	503.8	0.91315	503.8	0.51825	489	0.06352	503.8	0.14628
489	0.5688	504	0.99322	504	0.91545	504	0.52308	489.2	0.0642	504	0.14667
489.2	0.566	504.2	0.9926	504.2	0.91718	504.2	0.52779	489.4	0.06488	504.2	0.14706
489.4	0.5632	504.4	0.99197	504.4	0.9189	504.4	0.53262	489.6	0.06556	504.4	0.14735
489.6	0.56041	504.6	0.99135	504.6	0.9212	504.6	0.53745	489.8	0.06626	504.6	0.14774
489.8	0.55761	504.8	0.99062	504.8	0.92293	504.8	0.54227	490	0.06697	504.8	0.14813
490	0.55481	505	0.98989	505	0.92523	505	0.5471	490.2	0.06768	505	0.14851
490.2	0.55201	505.2	0.98926	505.2	0.92695	505.2	0.55181	490.4	0.0684	505.2	0.1489
490.4	0.54938	505.4	0.98843	505.4	0.92868	505.4	0.55664	490.6	0.06912	505.4	0.14929
490.6	0.54658	505.6	0.9877	505.6	0.93098	505.6	0.56147	490.8	0.06985	505.6	0.14968
490.8	0.54395	505.8	0.98697	505.8	0.93271	505.8	0.5663	491	0.07059	505.8	0.15006
491	0.54131	506	0.98613	506	0.93501	506	0.57101	491.2	0.07134	506	0.15045
491.2	0.53852	506.2	0.9854	506.2	0.93673	506.2	0.57584	491.4	0.0721	506.2	0.15084
491.4	0.53588	506.4	0.98457	506.4	0.93903	506.4	0.58066	491.6	0.07286	506.4	0.15123
491.6	0.53325	506.6	0.98373	506.6	0.94076	506.6	0.58537	491.8	0.07364	506.6	0.15162
491.8	0.53078	506.8	0.9829	506.8	0.94248	506.8	0.5902	492	0.07442	506.8	0.152
492	0.52815	507	0.98196	507	0.94478	507	0.59491	492.2	0.07521	507	0.15239
492.2	0.52552	507.2	0.98113	507.2	0.94651	507.2	0.59962	492.4	0.07602	507.2	0.15278
492.4	0.52305	507.4	0.98019	507.4	0.94881	507.4	0.60445	492.6	0.07683	507.4	0.15317
492.6	0.52041	507.6	0.97925	507.6	0.95054	507.6	0.60916	492.8	0.07766	507.6	0.15365
492.8	0.51794	507.8	0.97831	507.8	0.95226	507.8	0.61387	493	0.07849	507.8	0.15404
493	0.51548	508	0.97737	508	0.95456	508	0.61858	493.2	0.07934	508	0.15443
493.2	0.51301	508.2	0.97644	508.2	0.95629	508.2	0.62329	493.4	0.08018	508.2	0.15491
493.4	0.51054	508.4	0.9755	508.4	0.95801	508.4	0.628	493.6	0.08105	508.4	0.1553
493.6	0.50807	508.6	0.97456	508.6	0.96031	508.6	0.63271	493.8	0.08193	508.6	0.15578
493.8	0.5056	508.8	0.97352	508.8	0.96204	508.8	0.63742	494	0.08282	508.8	0.15627
494	0.50313	509	0.97258	509	0.96376	509	0.64202	494.2	0.08372	509	0.15666
494.2	0.50066	509.2	0.97154	509.2	0.96549	509.2	0.64673	494.4	0.08463	509.2	0.15714
494.4	0.49836	509.4	0.97049	509.4	0.96722	509.4	0.65144	494.6	0.08555	509.4	0.15763
494.6	0.49589	509.6	0.96945	509.6	0.96894	509.6	0.65603	494.8	0.08649	509.6	0.15811
494.8	0.49359	509.8	0.96841	509.8	0.97067	509.8	0.66062	495	0.08744	509.8	0.1586
495	0.49128	510	0.96736	510	0.97239	510	0.66533	495.2	0.0884	510	0.15908
495.2	0.48898	510.2	0.96632	510.2	0.97412	510.2	0.66992	495.4	0.08939	510.2	0.15966
495.4	0.48667	510.4	0.96528	510.4	0.97584	510.4	0.67452	495.6	0.09037	510.4	0.16015
495.6	0.48421	510.6	0.96424	510.6	0.97699	510.6	0.67911	495.8	0.09137	510.6	0.16063
495.8	0.4819	510.8	0.96319	510.8	0.97872	510.8	0.6837	496	0.09239	510.8	0.16121
496	0.47976	511	0.96205	511	0.97987	511	0.68829	496.2	0.09342	511	0.1617
496.2	0.47746	511.2	0.961	511.2	0.98159	511.2	0.69277	496.4	0.09446	511.2	0.16228
496.4	0.47515	511.4	0.95986	511.4	0.98275	511.4	0.69736	496.6	0.09551	511.4	0.16286
496.6	0.47285	511.6	0.95881	511.6	0.98447	511.6	0.70195	496.8	0.09658	511.6	0.16335
496.8	0.47055	511.8	0.95767	511.8	0.98562	511.8	0.70643	497	0.09767	511.8	0.16393
497	0.46841	512	0.95663	512	0.98677	512	0.7109	497.2	0.09876	512	0.16451
497.2	0.4661	512.2	0.95548	512.2	0.98792	512.2	0.7155	497.4	0.09986	512.2	0.16509
497.4	0.4638	512.4	0.95444	512.4	0.98907	512.4	0.71997	497.6	0.10097	512.4	0.16567
497.6	0.46166	512.6	0.95329	512.6	0.99022	512.6	0.72445	497.8	0.10219	512.6	0.16625
497.8	0.45935	512.8	0.95225	512.8	0.99137	512.8	0.72892	498	0.1033	512.8	0.16693
498	0.45721	513	0.9511	513	0.99252	513	0.7334	498.2	0.10451	513	0.16751
498.2	0.45491	513.2	0.94995	513.2	0.9931	513.2	0.73787	498.4	0.10562	513.2	0.1681
498.4	0.45261	513.4	0.94891	513.4	0.99425	513.4	0.74223	498.6	0.10684	513.4	0.16868
498.6	0.45047	513.6	0.94776	513.6	0.99482	513.6	0.7467	498.8	0.10805	513.6	0.16936
498.8	0.44816	513.8	0.94662	513.8	0.99597	513.8	0.75118	499	0.10926	513.8	0.16994
499	0.44602	514	0.94557	514	0.99655	514	0.75553	499.2	0.11058	514	0.17062
499.2	0.44372	514.2	0.94443	514.2	0.99712	514.2	0.75989	499.4	0.11179	514.2	0.1712
499.4	0.44158	514.4	0.94328	514.4	0.9977	514.4	0.76425	499.6	0.1131	514.4	0.17178
499.6	0.43928	514.6	0.94224	514.6	0.99827	514.6	0.76861	499.8	0.11442	514.6	0.17246
499.8	0.43697	514.8	0.94109	514.8	0.99885	514.8	0.77296	500	0.11573	514.8	0.17304
500	0.43483	515	0.93994	515	0.99885	515	0.77732	500.2	0.11705	515	0.17372
500.2	0.43253	515.2	0.9388	515.2	0.99942	515.2	0.78156	500.4	0.11836	515.2	0.1743
500.4	0.43039	515.4	0.93775	515.4	0.99942	515.4	0.78592	500.6	0.11978	515.4	0.17498
500.6	0.42808	515.6	0.93661	515.6	1	515.6	0.79015	500.8	0.12119	515.6	0.17556
500.8	0.42578	515.8	0.93546	515.8	1	515.8	0.79439	501	0.12261	515.8	0.17624
501	0.42364	516	0.93431	516	1	516	0.79863	501.2	0.12402	516	0.17682
501.2	0.42134	516.2	0.93317	516.2	1	516.2	0.80276	501.4	0.12544	516.2	0.1775
501.4	0.41903	516.4	0.93202	516.4	1	516.4	0.80699	501.6	0.12696	516.4	0.17808
501.6	0.41689	516.6	0.93087	516.6	0.99942	516.6	0.81112	501.8	0.12837	516.6	0.17876
501.8	0.41459	516.8	0.92962	516.8	0.99942	516.8	0.81524	502	0.12989	516.8	0.17934
502	0.41228	517	0.92847	517	0.99885	517	0.81936	502.2	0.1314	517	0.17992
502.2	0.41014	517.2	0.92733	517.2	0.99885	517.2	0.82348	502.4	0.13302	517.2	0.1806
502.4	0.40784	517.4	0.92608	517.4	0.99827	517.4	0.82748	502.6	0.13464	517.4	0.18118
502.6	0.4057	517.6	0.92493	517.6	0.9977	517.6	0.83149	502.8	0.13626	517.6	0.18177
502.8	0.4034	517.8	0.92368	517.8	0.99712	517.8	0.83549	503	0.13788	517.8	0.18244
503	0.40126	518	0.92243	518	0.99655	518	0.8395	503.2	0.13949	518	0.18303
503.2	0.39895	518.2	0.92117	518.2	0.99597	518.2	0.84338	503.4	0.14121	518.2	0.18361
503.4	0.39681	518.4	0.91992	518.4	0.9954	518.4	0.84727	503.6	0.14293	518.4	0.18419
503.6	0.39467	518.6	0.91857	518.6	0.99482	518.6	0.85115	503.8	0.14465	518.6	0.18477
503.8	0.39237	518.8	0.91732	518.8	0.99367	518.8	0.85492	504	0.14647	518.8	0.18535
504	0.39023	519	0.91596	519	0.9931	519	0.85881	504.2	0.14819	519	0.18593
504.2	0.38809	519.2	0.91461	519.2	0.99195	519.2	0.86246	504.4	0.15001	519.2	0.18652
504.4	0.38595	519.4	0.91325	519.4	0.9908	519.4	0.86623	504.6	0.15193	519.4	0.1871
504.6	0.38381	519.6	0.91179	519.6	0.98965	519.6	0.86988	504.8	0.15385	519.6	0.18768
504.8	0.38167	519.8	0.91044	519.8	0.9885	519.8	0.87353	505	0.15577	519.8	0.18826
505	0.37953	520	0.90898	520	0.98735	520	0.87706	505.2	0.15769	520	0.18884
505.2	0.37739	520.2	0.90752	520.2	0.9862	520.2	0.88059	505.4	0.15971	520.2	0.18943
505.4	0.37542	520.4	0.90595	520.4	0.98505	520.4	0.88413	505.6	0.16174	520.4	0.19001
505.6	0.37328	520.6	0.90439	520.6	0.9839	520.6	0.88766	505.8	0.16376	520.6	0.19059
505.8	0.3713	520.8	0.90282	520.8	0.98217	520.8	0.89096	506	0.16588	520.8	0.19117
506	0.36916	521	0.90126	521	0.98102	521	0.89437	506.2	0.168	521	0.19175
506.2	0.36719	521.2	0.8997	521.2	0.97929	521.2	0.89767	506.4	0.17013	521.2	0.19224
506.4	0.36505	521.4	0.89803	521.4	0.97814	521.4	0.90097	506.6	0.17235	521.4	0.19282
506.6	0.36307	521.6	0.89636	521.6	0.97642	521.6	0.90414	506.8	0.17458	521.6	0.1934
506.8	0.3611	521.8	0.89459	521.8	0.97527	521.8	0.90732	507	0.1769	521.8	0.19398
507	0.35912	522	0.89281	522	0.97354	522	0.9105	507.2	0.17923	522	0.19456
507.2	0.35715	522.2	0.89104	522.2	0.97182	522.2	0.91357	507.4	0.18155	522.2	0.19514
507.4	0.35517	522.4	0.88927	522.4	0.97009	522.4	0.91651	507.6	0.18388	522.4	0.19563
507.6	0.3532	522.6	0.88739	522.6	0.96837	522.6	0.91945	507.8	0.18641	522.6	0.19621
507.8	0.35122	522.8	0.88552	522.8	0.96664	522.8	0.9224	508	0.18883	522.8	0.19679
508	0.34925	523	0.88364	523	0.96492	523	0.92522	508.2	0.19136	523	0.19737
508.2	0.34727	523.2	0.88166	523.2	0.96319	523.2	0.92805	508.4	0.19389	523.2	0.19796
508.4	0.3453	523.4	0.87968	523.4	0.96146	523.4	0.93076	508.6	0.19642	523.4	0.19854
508.6	0.34349	523.6	0.8777	523.6	0.95974	523.6	0.93347	508.8	0.19904	523.6	0.19912
508.8	0.34151	523.8	0.87561	523.8	0.95744	523.8	0.93606	509	0.20177	523.8	0.1997
509	0.3397	524	0.87352	524	0.95571	524	0.93865	509.2	0.2045	524	0.20028
509.2	0.33773	524.2	0.87144	524.2	0.95399	524.2	0.94112	509.4	0.20723	524.2	0.20086
509.4	0.33592	524.4	0.86935	524.4	0.95169	524.4	0.94359	509.6	0.20996	524.4	0.20145
509.6	0.33394	524.6	0.86716	524.6	0.94996	524.6	0.94607	509.8	0.21279	524.6	0.20203
509.8	0.33213	524.8	0.86498	524.8	0.94766	524.8	0.9483	510	0.21563	524.8	0.20261
510	0.33016	525	0.86279	525	0.94593	525	0.95066	510.2	0.21856	525	0.20319
510.2	0.32835	525.2	0.86049	525.2	0.94363	525.2	0.9529	510.4	0.22149	525.2	0.20377
510.4	0.32654	525.4	0.8582	525.4	0.94191	525.4	0.95502	510.6	0.22452	525.4	0.20435
510.6	0.32473	525.6	0.8559	525.6	0.93961	525.6	0.95714	510.8	0.22756	525.6	0.20494
510.8	0.32292	525.8	0.85361	525.8	0.93788	525.8	0.95926	511	0.23059	525.8	0.20552
511	0.32111	526	0.85121	526	0.93558	526	0.96126	511.2	0.23372	526	0.2061
511.2	0.3193	526.2	0.84881	526.2	0.93328	526.2	0.96314	511.4	0.23686	526.2	0.20668
511.4	0.31749	526.4	0.84642	526.4	0.93156	526.4	0.96503	511.6	0.23999	526.4	0.20726
511.6	0.31568	526.6	0.84402	526.6	0.92925	526.6	0.96691	511.8	0.24323	526.6	0.20784
511.8	0.31387	526.8	0.84152	526.8	0.92695	526.8	0.96868	512	0.24646	526.8	0.20843
512	0.31205	527	0.83901	527	0.92465	527	0.97032	512.2	0.2498	527	0.20901
512.2	0.31024	527.2	0.83651	527.2	0.92293	527.2	0.97197	512.4	0.25303	527.2	0.20959
512.4	0.3086	527.4	0.83401	527.4	0.92063	527.4	0.97362	512.6	0.25647	527.4	0.21017
512.6	0.30679	527.6	0.83151	527.6	0.91833	527.6	0.97515	512.8	0.25981	527.6	0.21075
512.8	0.30498	527.8	0.8289	527.8	0.91603	527.8	0.97668	513	0.26325	527.8	0.21134
513	0.30333	528	0.8264	528	0.91373	528	0.9781	513.2	0.26678	528	0.21192
513.2	0.30152	528.2	0.82379	528.2	0.91142	528.2	0.97951	513.4	0.27022	528.2	0.2125
513.4	0.29988	528.4	0.82118	528.4	0.90912	528.4	0.98081	513.6	0.27386	528.4	0.21308
513.6	0.29807	528.6	0.81858	528.6	0.90682	528.6	0.9821	513.8	0.2774	528.6	0.21366
513.8	0.29642	528.8	0.81587	528.8	0.90452	528.8	0.9834	514	0.28104	528.8	0.21415
514	0.29461	529	0.81326	529	0.90222	529	0.98457	514.2	0.28468	529	0.21473
514.2	0.29296	529.2	0.81055	529.2	0.89992	529.2	0.98575	514.4	0.28832	529.2	0.21531
514.4	0.29115	529.4	0.80784	529.4	0.89762	529.4	0.98681	514.6	0.29206	529.4	0.21579
514.6	0.28951	529.6	0.80523	529.6	0.89532	529.6	0.98787	514.8	0.2958	529.6	0.21638
514.8	0.2877	529.8	0.80252	529.8	0.89302	529.8	0.98881	515	0.29964	529.8	0.21686
515	0.28605	530	0.79981	530	0.89072	530	0.98976	515.2	0.30338	530	0.21744
515.2	0.28441	530.2	0.7971	530.2	0.88784	530.2	0.9907	515.4	0.30723	530.2	0.21793
515.4	0.28259	530.4	0.79428	530.4	0.88554	530.4	0.99152	515.6	0.31117	530.4	0.21841
515.6	0.28095	530.6	0.79157	530.6	0.88324	530.6	0.99235	515.8	0.31511	530.6	0.2189
515.8	0.27914	530.8	0.78886	530.8	0.88094	530.8	0.99317	516	0.31906	530.8	0.21948
516	0.27749	531	0.78605	531	0.87807	531	0.99388	516.2	0.323	531	0.21987
516.2	0.27585	531.2	0.78323	531.2	0.87576	531.2	0.99458	516.4	0.32704	531.2	0.22035
516.4	0.27404	531.4	0.78052	531.4	0.87346	531.4	0.99517	516.6	0.33109	531.4	0.22084
516.6	0.27239	531.6	0.7777	531.6	0.87059	531.6	0.99588	516.8	0.33513	531.6	0.22132
516.8	0.27075	531.8	0.77489	531.8	0.86829	531.8	0.99635	517	0.33918	531.8	0.22171
517	0.26893	532	0.77207	532	0.86541	532	0.99694	517.2	0.34332	532	0.22219
517.2	0.26729	532.2	0.76926	532.2	0.86311	532.2	0.99741	517.4	0.34747	532.2	0.22258
517.4	0.26564	532.4	0.76644	532.4	0.86081	532.4	0.99788	517.6	0.35161	532.4	0.22297
517.6	0.264	532.6	0.76363	532.6	0.85793	532.6	0.99823	517.8	0.35586	532.6	0.22336
517.8	0.26219	532.8	0.76081	532.8	0.85563	532.8	0.99859	518	0.3601	532.8	0.22374
518	0.26054	533	0.758	533	0.85276	533	0.99894	518.2	0.36435	533	0.22413
518.2	0.2589	533.2	0.75508	533.2	0.84988	533.2	0.99918	518.4	0.3686	533.2	0.22442
518.4	0.25725	533.4	0.75226	533.4	0.84758	533.4	0.99941	518.6	0.37295	533.4	0.22481
518.6	0.2556	533.6	0.74945	533.6	0.84471	533.6	0.99965	518.8	0.37729	533.6	0.2251
518.8	0.25396	533.8	0.74653	533.8	0.84241	533.8	0.99976	519	0.38164	533.8	0.22539
519	0.25231	534	0.74371	534	0.83953	534	0.99988	519.2	0.38599	534	0.22578
519.2	0.25083	534.2	0.74079	534.2	0.83665	534.2	1	519.4	0.39044	534.2	0.22607
519.4	0.24918	534.4	0.73798	534.4	0.83435	534.4	1	519.6	0.39488	534.4	0.22626
519.6	0.24754	534.6	0.73506	534.6	0.83148	534.6	1	519.8	0.39933	534.6	0.22656
519.8	0.24606	534.8	0.73214	534.8	0.82918	534.8	1	520	0.40378	534.8	0.22685
520	0.24441	535	0.72932	535	0.8263	535	0.99988	520.2	0.40823	535	0.22704
520.2	0.24293	535.2	0.72641	535.2	0.82342	535.2	0.99976	520.4	0.41278	535.2	0.22723
520.4	0.24145	535.4	0.72349	535.4	0.82112	535.4	0.99965	520.6	0.41733	535.4	0.22753
520.6	0.23997	535.6	0.72067	535.6	0.81825	535.6	0.99953	520.8	0.42188	535.6	0.22772
520.8	0.23849	535.8	0.71775	535.8	0.81537	535.8	0.99929	521	0.42643	535.8	0.22791
521	0.23701	536	0.71483	536	0.81307	536	0.99894	521.2	0.43098	536	0.22801
521.2	0.23552	536.2	0.71191	536.2	0.8102	536.2	0.9987	521.4	0.43563	536.2	0.2282
521.4	0.23404	536.4	0.70899	536.4	0.80732	536.4	0.99823	521.6	0.44018	536.4	0.2284
521.6	0.23273	536.6	0.70607	536.6	0.80502	536.6	0.99788	521.8	0.44483	536.6	0.22849
521.8	0.23125	536.8	0.70326	536.8	0.80214	536.8	0.99741	522	0.44948	536.8	0.22859
522	0.22993	537	0.70034	537	0.79927	537	0.99694	522.2	0.45413	537	0.22879
522.2	0.22845	537.2	0.69742	537.2	0.79697	537.2	0.99647	522.4	0.45878	537.2	0.22888
522.4	0.22713	537.4	0.6945	537.4	0.79409	537.4	0.99588	522.6	0.46343	537.4	0.22898
522.6	0.22581	537.6	0.69158	537.6	0.79179	537.6	0.99529	522.8	0.46809	537.6	0.22908
522.8	0.2245	537.8	0.68866	537.8	0.78892	537.8	0.9947	523	0.47284	537.8	0.22917
523	0.22318	538	0.68574	538	0.78604	538	0.99399	523.2	0.47749	538	0.22917
523.2	0.22186	538.2	0.68282	538.2	0.78374	538.2	0.99329	523.4	0.48224	538.2	0.22927
523.4	0.22055	538.4	0.6799	538.4	0.78086	538.4	0.99246	523.6	0.48699	538.4	0.22927
523.6	0.21923	538.6	0.67709	538.6	0.77856	538.6	0.99176	523.8	0.49164	538.6	0.22937
523.8	0.21791	538.8	0.67417	538.8	0.77569	538.8	0.99093	524	0.49639	538.8	0.22937
524	0.2166	539	0.67125	539	0.77339	539	0.98999	524.2	0.50115	539	0.22937
524.2	0.21545	539.2	0.66833	539.2	0.77051	539.2	0.98905	524.4	0.5059	539.2	0.22946
524.4	0.21413	539.4	0.66541	539.4	0.76821	539.4	0.98811	524.6	0.51065	539.4	0.22946
524.6	0.21281	539.6	0.66249	539.6	0.76591	539.6	0.98716	524.8	0.5154	539.6	0.22946
524.8	0.21166	539.8	0.65957	539.8	0.76303	539.8	0.98622	525	0.52005	539.8	0.22946
525	0.21034	540	0.65676	540	0.76073	540	0.98516	525.2	0.52481	540	0.22946
525.2	0.20903	540.2	0.65384	540.2	0.75843	540.2	0.98398	525.4	0.52956	540.2	0.22946
525.4	0.20788	540.4	0.65092	540.4	0.75556	540.4	0.98293	525.6	0.53431	540.4	0.22937
525.6	0.20656	540.6	0.648	540.6	0.75325	540.6	0.98175	525.8	0.53906	540.6	0.22937
525.8	0.20524	540.8	0.64508	540.8	0.75095	540.8	0.98057	526	0.54381	540.8	0.22937
526	0.20409	541	0.64226	541	0.74865	541	0.97939	526.2	0.54856	541	0.22927
526.2	0.20277	541.2	0.63934	541.2	0.74578	541.2	0.97821	526.4	0.55332	541.2	0.22927
526.4	0.20146	541.4	0.63642	541.4	0.74348	541.4	0.97692	526.6	0.55797	541.4	0.22927
526.6	0.2003	541.6	0.63361	541.6	0.74118	541.6	0.97574	526.8	0.56272	541.6	0.22917
526.8	0.19899	541.8	0.63069	541.8	0.73888	541.8	0.97445	527	0.56747	541.8	0.22917
527	0.19767	542	0.62777	542	0.73658	542	0.97303	527.2	0.57212	542	0.22908
527.2	0.19652	542.2	0.62495	542.2	0.73427	542.2	0.97174	527.4	0.57677	542.2	0.22898
527.4	0.1952	542.4	0.62203	542.4	0.73197	542.4	0.97032	527.6	0.58153	542.4	0.22898
527.6	0.19405	542.6	0.61922	542.6	0.72967	542.6	0.96903	527.8	0.58618	542.6	0.22888
527.8	0.19273	542.8	0.6163	542.8	0.72737	542.8	0.96762	528	0.59083	542.8	0.22879
528	0.19158	543	0.61348	543	0.72507	543	0.9662	528.2	0.59548	543	0.22879
528.2	0.19027	543.2	0.61067	543.2	0.72277	543.2	0.96479	528.4	0.60013	543.2	0.22869
528.4	0.18911	543.4	0.60775	543.4	0.72105	543.4	0.96338	528.6	0.60468	543.4	0.22859
528.6	0.1878	543.6	0.60493	543.6	0.71875	543.6	0.96196	528.8	0.60933	543.6	0.22849
528.8	0.18664	543.8	0.60212	543.8	0.71644	543.8	0.96043	529	0.61388	543.8	0.22849
529	0.18533	544	0.5993	544	0.71414	544	0.95902	529.2	0.61843	544	0.2284
529.2	0.18418	544.2	0.59649	544.2	0.71184	544.2	0.95749	529.4	0.62298	544.2	0.2283
529.4	0.18302	544.4	0.59367	544.4	0.71012	544.4	0.95608	529.6	0.62753	544.4	0.2282
529.6	0.18187	544.6	0.59086	544.6	0.70782	544.6	0.95455	529.8	0.63208	544.6	0.22811
529.8	0.18072	544.8	0.58804	544.8	0.70552	544.8	0.95301	530	0.63653	544.8	0.22801
530	0.17957	545	0.58523	545	0.70379	545	0.9516	530.2	0.64098	545	0.22791
530.2	0.17842	545.2	0.58252	545.2	0.70149	545.2	0.95007	530.4	0.64542	545.2	0.22782
530.4	0.17726	545.4	0.5797	545.4	0.69976	545.4	0.94854	530.6	0.64987	545.4	0.22772
530.6	0.17611	545.6	0.57699	545.6	0.69746	545.6	0.94701	530.8	0.65422	545.6	0.22762
530.8	0.17496	545.8	0.57418	545.8	0.69516	545.8	0.94548	531	0.65857	545.8	0.22753
531	0.17381	546	0.57147	546	0.69344	546	0.94406	531.2	0.66291	546	0.22743
531.2	0.17266	546.2	0.56875	546.2	0.69114	546.2	0.94253	531.4	0.66716	546.2	0.22733
531.4	0.17167	546.4	0.56604	546.4	0.68941	546.4	0.941	531.6	0.67151	546.4	0.22723
531.6	0.17052	546.6	0.56333	546.6	0.68711	546.6	0.93947	531.8	0.67576	546.6	0.22714
531.8	0.16953	546.8	0.56062	546.8	0.68539	546.8	0.93794	532	0.6799	546.8	0.22694
532	0.16838	547	0.55791	547	0.68366	547	0.93641	532.2	0.68405	547	0.22685
532.2	0.16739	547.2	0.5552	547.2	0.68136	547.2	0.93476	532.4	0.68819	547.2	0.22675
532.4	0.1664	547.4	0.55259	547.4	0.67963	547.4	0.93323	532.6	0.69234	547.4	0.22656
532.6	0.16525	547.6	0.54988	547.6	0.67733	547.6	0.9317	532.8	0.69638	547.6	0.22646
532.8	0.16426	547.8	0.54728	547.8	0.67561	547.8	0.93017	533	0.70043	547.8	0.22636
533	0.16324	548	0.54467	548	0.67388	548	0.92864	533.2	0.70437	548	0.22617
533.2	0.16222	548.2	0.54206	548.2	0.67158	548.2	0.92699	533.4	0.70831	548.2	0.22607
533.4	0.16122	548.4	0.53946	548.4	0.66986	548.4	0.92546	533.6	0.71225	548.4	0.22588
533.6	0.16021	548.6	0.53685	548.6	0.66813	548.6	0.92381	533.8	0.7161	548.6	0.22578
533.8	0.15921	548.8	0.53424	548.8	0.66641	548.8	0.92228	534	0.71994	548.8	0.22559
534	0.15822	549	0.53174	549	0.6641	549	0.92063	534.2	0.72378	549	0.22539
534.2	0.15723	549.2	0.52913	549.2	0.66238	549.2	0.9191	534.4	0.72752	549.2	0.2253
534.4	0.15625	549.4	0.52663	549.4	0.66065	549.4	0.91745	534.6	0.73126	549.4	0.2251
534.6	0.15528	549.6	0.52413	549.6	0.65893	549.6	0.9158	534.8	0.7349	549.6	0.22491
534.8	0.15429	549.8	0.52163	549.8	0.65663	549.8	0.91415	535	0.73854	549.8	0.22481
535	0.15332	550	0.51912	550	0.6549	550	0.91251	535.2	0.74208	550	0.22462
535.2	0.15235	550.2	0.51662	550.2	0.65318	550.2	0.91086	535.4	0.74562	550.2	0.22442
535.4	0.15139	550.4	0.51422	550.4	0.65145	550.4	0.90909	535.6	0.74916	550.4	0.22423
535.6	0.15042	550.6	0.51172	550.6	0.64915	550.6	0.90744	535.8	0.7526	550.6	0.22404
535.8	0.14947	550.8	0.50932	550.8	0.64742	550.8	0.90568	536	0.75593	550.8	0.22384
536	0.14851	551	0.50692	551	0.6457	551	0.90391	536.2	0.75937	551	0.22365
536.2	0.14756	551.2	0.50442	551.2	0.64397	551.2	0.90226	536.4	0.7626	551.2	0.22345
536.4	0.14662	551.4	0.50202	551.4	0.64167	551.4	0.90049	536.6	0.76594	551.4	0.22326
536.6	0.14566	551.6	0.49973	551.6	0.63995	551.6	0.89861	536.8	0.76918	551.6	0.22307
536.8	0.14473	551.8	0.49733	551.8	0.63822	551.8	0.89684	537	0.77231	551.8	0.22277
537	0.14379	552	0.49493	552	0.6365	552	0.89508	537.2	0.77545	552	0.22258
537.2	0.14285	552.2	0.49264	552.2	0.6342	552.2	0.89319	537.4	0.77858	552.2	0.22239
537.4	0.14193	552.4	0.49024	552.4	0.63247	552.4	0.89131	537.6	0.78161	552.4	0.22219
537.6	0.14101	552.6	0.48795	552.6	0.63075	552.6	0.88943	537.8	0.78465	552.6	0.2219
537.8	0.14008	552.8	0.48565	552.8	0.62902	552.8	0.88754	538	0.78768	552.8	0.22171
538	0.13916	553	0.48336	553	0.62672	553	0.88566	538.2	0.79061	553	0.22151
538.2	0.13824	553.2	0.48107	553.2	0.62499	553.2	0.88377	538.4	0.79354	553.2	0.22122
538.4	0.13734	553.4	0.47877	553.4	0.62327	553.4	0.88177	538.6	0.79637	553.4	0.22103
538.6	0.13643	553.6	0.47648	553.6	0.62097	553.6	0.87977	538.8	0.7992	553.6	0.22084
538.8	0.13554	553.8	0.47429	553.8	0.61924	553.8	0.87777	539	0.80204	553.8	0.22055
539	0.13465	554	0.472	554	0.61752	554	0.87577	539.2	0.80477	554	0.22035
539.2	0.13376	554.2	0.46981	554.2	0.61522	554.2	0.87376	539.4	0.8075	554.2	0.22016
539.4	0.13288	554.4	0.46751	554.4	0.61349	554.4	0.87176	539.6	0.81023	554.4	0.21987
539.6	0.13199	554.6	0.46532	554.6	0.61176	554.6	0.86964	539.8	0.81285	554.6	0.21967
539.8	0.13112	554.8	0.46303	554.8	0.60946	554.8	0.86752	540	0.81548	554.8	0.21948
540	0.13026	555	0.46084	555	0.60774	555	0.8654	540.2	0.81811	555	0.21919
540.2	0.12939	555.2	0.45865	555.2	0.60544	555.2	0.86328	540.4	0.82074	555.2	0.21899
540.4	0.12853	555.4	0.45646	555.4	0.60371	555.4	0.86116	540.6	0.82327	555.4	0.2187
540.6	0.12768	555.6	0.45427	555.6	0.60199	555.6	0.85904	540.8	0.8258	555.6	0.21851
540.8	0.12684	555.8	0.45208	555.8	0.59969	555.8	0.85692	541	0.82822	555.8	0.21832
541	0.126	556	0.44989	556	0.59796	556	0.85469	541.2	0.83075	556	0.21812
541.2	0.12516	556.2	0.4477	556.2	0.59566	556.2	0.85245	541.4	0.83318	556.2	0.21783
541.4	0.12433	556.4	0.44551	556.4	0.59393	556.4	0.85033	541.6	0.8356	556.4	0.21764
541.6	0.12351	556.6	0.44332	556.6	0.59163	556.6	0.84809	541.8	0.83793	556.6	0.21744
541.8	0.12269	556.8	0.44113	556.8	0.58991	556.8	0.84585	542	0.84035	556.8	0.21725
542	0.12188	557	0.43905	557	0.58761	557	0.8435	542.2	0.84268	557	0.21705
542.2	0.12108	557.2	0.43686	557.2	0.58531	557.2	0.84126	542.4	0.84501	557.2	0.21686
542.4	0.12029	557.4	0.43467	557.4	0.58358	557.4	0.83902	542.6	0.84733	557.4	0.21667
542.6	0.11948	557.6	0.43258	557.6	0.58128	557.6	0.83667	542.8	0.84966	557.6	0.21647
542.8	0.11871	557.8	0.43039	557.8	0.57956	557.8	0.83443	543	0.85188	557.8	0.21628
543	0.11792	558	0.4282	558	0.57726	558	0.83208	543.2	0.85411	558	0.21609
543.2	0.11714	558.2	0.42612	558.2	0.57553	558.2	0.82984	543.4	0.85633	558.2	0.21589
543.4	0.11639	558.4	0.42393	558.4	0.57323	558.4	0.82748	543.6	0.85855	558.4	0.2157
543.6	0.11563	558.6	0.42174	558.6	0.5711	558.6	0.82513	543.8	0.86078	558.6	0.2156
543.8	0.11487	558.8	0.41965	558.8	0.56903	558.8	0.82277	544	0.863	558.8	0.21541
544	0.11413	559	0.41746	559	0.56696	559	0.82042	544.2	0.86513	559	0.21521
544.2	0.11339	559.2	0.41527	559.2	0.56483	559.2	0.81806	544.4	0.86725	559.2	0.21512
544.4	0.11267	559.4	0.41319	559.4	0.56276	559.4	0.81571	544.6	0.86937	559.4	0.21492
544.6	0.11194	559.6	0.411	559.6	0.56063	559.6	0.81335	544.8	0.8715	559.6	0.21483
544.8	0.11122	559.8	0.40881	559.8	0.5585	559.8	0.811	545	0.87352	559.8	0.21463
545	0.11051	560	0.40672	560	0.55643	560	0.80864	545.2	0.87564	560	0.21453
545.2	0.1098	560.2	0.40453	560.2	0.55431	560.2	0.80617	545.4	0.87766	560.2	0.21444
545.4	0.10911	560.4	0.40245	560.4	0.55218	560.4	0.80381	545.6	0.87968	560.4	0.21424
545.6	0.10842	560.6	0.40026	560.6	0.55011	560.6	0.80146	545.8	0.88171	560.6	0.21415
545.8	0.10773	560.8	0.39807	560.8	0.54798	560.8	0.79899	546	0.88373	560.8	0.21405
546	0.10705	561	0.39598	561	0.54585	561	0.79663	546.2	0.88565	561	0.21395
546.2	0.10638	561.2	0.3938	561.2	0.54378	561.2	0.79416	546.4	0.88757	561.2	0.21376
546.4	0.1057	561.4	0.39171	561.4	0.54165	561.4	0.79169	546.6	0.88949	561.4	0.21366
546.6	0.10505	561.6	0.38952	561.6	0.53952	561.6	0.78933	546.8	0.89141	561.6	0.21356
546.8	0.10439	561.8	0.38744	561.8	0.53745	561.8	0.78686	547	0.89333	561.8	0.21347
547	0.10373	562	0.38525	562	0.53533	562	0.78438	547.2	0.89515	562	0.21337
547.2	0.10307	562.2	0.38316	562.2	0.53326	562.2	0.78203	547.4	0.89697	562.2	0.21327
547.4	0.10243	562.4	0.38097	562.4	0.53113	562.4	0.77956	547.6	0.89879	562.4	0.21318
547.6	0.10179	562.6	0.37889	562.6	0.52906	562.6	0.77708	547.8	0.90061	562.6	0.21308
547.8	0.10115	562.8	0.3768	562.8	0.52693	562.8	0.77461	548	0.90233	562.8	0.21308
548	0.1005	563	0.37461	563	0.52486	563	0.77214	548.2	0.90415	563	0.21298
548.2	0.09986	563.2	0.37252	563.2	0.52279	563.2	0.76967	548.4	0.90577	563.2	0.21289
548.4	0.09924	563.4	0.37044	563.4	0.52072	563.4	0.76719	548.6	0.90749	563.4	0.21279
548.6	0.09861	563.6	0.36835	563.6	0.51865	563.6	0.76472	548.8	0.90921	563.6	0.21269
548.8	0.09797	563.8	0.36616	563.8	0.51658	563.8	0.76225	549	0.91083	563.8	0.2126
549	0.09734	564	0.36408	564	0.5145	564	0.75977	549.2	0.91244	564	0.2126
549.2	0.09672	564.2	0.36199	564.2	0.51243	564.2	0.7573	549.4	0.91396	564.2	0.2125
549.4	0.09611	564.4	0.36001	564.4	0.51036	564.4	0.75483	549.6	0.91558	564.4	0.2124
549.6	0.09548	564.6	0.35793	564.6	0.50829	564.6	0.75235	549.8	0.91709	564.6	0.2123
549.8	0.09487	564.8	0.35584	564.8	0.50628	564.8	0.74976	550	0.91861	564.8	0.2123
550	0.09425	565	0.35376	565	0.50421	565	0.74729	550.2	0.92003	565	0.21221
550.2	0.09364	565.2	0.35178	565.2	0.5022	565.2	0.74482	550.4	0.92154	565.2	0.21211
550.4	0.09303	565.4	0.34979	565.4	0.50013	565.4	0.74223	550.6	0.92296	565.4	0.21201
550.6	0.09242	565.6	0.34771	565.6	0.49811	565.6	0.73975	550.8	0.92427	565.6	0.21201
550.8	0.09181	565.8	0.34573	565.8	0.4961	565.8	0.73728	551	0.92569	565.8	0.21192
551	0.09122	566	0.34375	566	0.49409	566	0.73469	551.2	0.927	566	0.21182
551.2	0.09063	566.2	0.34177	566.2	0.49207	566.2	0.73222	551.4	0.92832	566.2	0.21172
551.4	0.09004	566.4	0.33979	566.4	0.49006	566.4	0.72975	551.6	0.92963	566.4	0.21163
551.6	0.08944	566.6	0.33791	566.6	0.48805	566.6	0.72715	551.8	0.93095	566.6	0.21163
551.8	0.08885	566.8	0.33593	566.8	0.48603	566.8	0.72468	552	0.93216	566.8	0.21153
552	0.08827	567	0.33405	567	0.48402	567	0.72209	552.2	0.93337	567	0.21143
552.2	0.0877	567.2	0.33207	567.2	0.48207	567.2	0.71962	552.4	0.93458	567.2	0.21134
552.4	0.08712	567.4	0.33019	567.4	0.48005	567.4	0.71714	552.6	0.9358	567.4	0.21124
552.6	0.08656	567.6	0.32832	567.6	0.47804	567.6	0.71455	552.8	0.93701	567.6	0.21114
552.8	0.08599	567.8	0.32644	567.8	0.47603	567.8	0.71208	553	0.93812	567.8	0.21114
553	0.08544	568	0.32467	568	0.47407	568	0.70949	553.2	0.93924	568	0.21104
553.2	0.08488	568.2	0.32279	568.2	0.47206	568.2	0.70702	553.4	0.94035	568.2	0.21095
553.4	0.08434	568.4	0.32091	568.4	0.4701	568.4	0.70454	553.6	0.94146	568.4	0.21085
553.6	0.0838	568.6	0.31914	568.6	0.46809	568.6	0.70195	553.8	0.94247	568.6	0.21075
553.8	0.08327	568.8	0.31737	568.8	0.46613	568.8	0.69948	554	0.94358	568.8	0.21066
554	0.08275	569	0.3156	569	0.46412	569	0.69701	554.2	0.94459	569	0.21066
554.2	0.08222	569.2	0.31382	569.2	0.46216	569.2	0.69454	554.4	0.94571	569.2	0.21056
554.4	0.08169	569.4	0.31205	569.4	0.46015	569.4	0.69206	554.6	0.94672	569.4	0.21046
554.6	0.08118	569.6	0.31038	569.6	0.4582	569.6	0.68947	554.8	0.94773	569.6	0.21037
554.8	0.08067	569.8	0.30861	569.8	0.45618	569.8	0.687	555	0.94874	569.8	0.21027
555	0.08016	570	0.30694	570	0.45423	570	0.68453	555.2	0.94965	570	0.21017
555.2	0.07967	570.2	0.30527	570.2	0.45221	570.2	0.68205	555.4	0.95066	570.2	0.21017
555.4	0.07917	570.4	0.3035	570.4	0.45026	570.4	0.67958	555.6	0.95167	570.4	0.21007
555.6	0.07868	570.6	0.30183	570.6	0.44825	570.6	0.67711	555.8	0.95258	570.6	0.20998
555.8	0.0782	570.8	0.30027	570.8	0.44629	570.8	0.67463	556	0.95359	570.8	0.20988
556	0.07771	571	0.2986	571	0.44428	571	0.67228	556.2	0.9545	571	0.20988
556.2	0.07723	571.2	0.29693	571.2	0.44232	571.2	0.66981	556.4	0.95551	571.2	0.20978
556.4	0.07675	571.4	0.29526	571.4	0.44031	571.4	0.66733	556.6	0.95642	571.4	0.20969
556.6	0.07628	571.6	0.2937	571.6	0.4383	571.6	0.66486	556.8	0.95733	571.6	0.20969
556.8	0.07582	571.8	0.29203	571.8	0.43634	571.8	0.66251	557	0.95824	571.8	0.20959
557	0.07534	572	0.29047	572	0.43433	572	0.66003	557.2	0.95925	572	0.20959
557.2	0.07488	572.2	0.2889	572.2	0.43231	572.2	0.65756	557.4	0.96016	572.2	0.20949
557.4	0.07442	572.4	0.28724	572.4	0.43036	572.4	0.6552	557.6	0.96107	572.4	0.20949
557.6	0.07396	572.6	0.28567	572.6	0.42835	572.6	0.65273	557.8	0.96198	572.6	0.20949
557.8	0.0735	572.8	0.28411	572.8	0.42633	572.8	0.65038	558	0.96289	572.8	0.2094
558	0.07303	573	0.28254	573	0.42438	573	0.6479	558.2	0.9638	573	0.2094
558.2	0.07257	573.2	0.28098	573.2	0.42236	573.2	0.64555	558.4	0.96471	573.2	0.2094
558.4	0.07211	573.4	0.27942	573.4	0.42035	573.4	0.64307	558.6	0.96562	573.4	0.2094
558.6	0.07167	573.6	0.27785	573.6	0.41839	573.6	0.64072	558.8	0.96653	573.6	0.2094
558.8	0.07121	573.8	0.27629	573.8	0.41638	573.8	0.63825	559	0.96744	573.8	0.2094
559	0.07076	574	0.27472	574	0.41437	574	0.63589	559.2	0.96835	574	0.2094
559.2	0.07032	574.2	0.27316	574.2	0.41241	574.2	0.63354	559.4	0.96926	574.2	0.2094
559.4	0.06986	574.4	0.2716	574.4	0.4104	574.4	0.63106	559.6	0.97017	574.4	0.2094
559.6	0.06941	574.6	0.27003	574.6	0.40844	574.6	0.62871	559.8	0.97098	574.6	0.2094
559.8	0.06897	574.8	0.26857	574.8	0.40643	574.8	0.62624	560	0.97189	574.8	0.20949
560	0.06853	575	0.26701	575	0.40448	575	0.62388	560.2	0.9728	575	0.20949
560.2	0.06808	575.2	0.26544	575.2	0.40246	575.2	0.62141	560.4	0.97361	575.2	0.20959
560.4	0.06764	575.4	0.26388	575.4	0.40051	575.4	0.61905	560.6	0.97452	575.4	0.20959
560.6	0.06721	575.6	0.26232	575.6	0.39855	575.6	0.61658	560.8	0.97533	575.6	0.20969
560.8	0.06676	575.8	0.26075	575.8	0.39654	575.8	0.61422	561	0.97624	575.8	0.20978
561	0.06634	576	0.25929	576	0.39458	576	0.61175	561.2	0.97705	576	0.20988
561.2	0.06589	576.2	0.25773	576.2	0.39263	576.2	0.60928	561.4	0.97786	576.2	0.20998
561.4	0.06546	576.4	0.25616	576.4	0.39067	576.4	0.60692	561.6	0.97867	576.4	0.21007
561.6	0.06504	576.6	0.2546	576.6	0.38872	576.6	0.60445	561.8	0.97948	576.6	0.21017
561.8	0.06461	576.8	0.25314	576.8	0.38682	576.8	0.60198	562	0.98028	576.8	0.21027
562	0.06418	577	0.25158	577	0.38486	577	0.5995	562.2	0.98109	577	0.21037
562.2	0.06375	577.2	0.25001	577.2	0.38291	577.2	0.59703	562.4	0.9819	577.2	0.21056
562.4	0.06334	577.4	0.24845	577.4	0.38101	577.4	0.59456	562.6	0.98261	577.4	0.21066
562.6	0.06293	577.6	0.24699	577.6	0.37911	577.6	0.59209	562.8	0.98342	577.6	0.21085
562.8	0.0625	577.8	0.24542	577.8	0.37721	577.8	0.58961	563	0.98413	577.8	0.21104
563	0.06209	578	0.24396	578	0.37532	578	0.58714	563.2	0.98483	578	0.21124
563.2	0.0617	578.2	0.2424	578.2	0.37342	578.2	0.58467	563.4	0.98554	578.2	0.21143
563.4	0.06128	578.4	0.24084	578.4	0.37152	578.4	0.58208	563.6	0.98625	578.4	0.21163
563.6	0.06089	578.6	0.23938	578.6	0.36968	578.6	0.5796	563.8	0.98696	578.6	0.21182
563.8	0.06048	578.8	0.23781	578.8	0.36778	578.8	0.57713	564	0.98756	578.8	0.21201
564	0.06008	579	0.23635	579	0.36594	579	0.57454	564.2	0.98827	579	0.21221
564.2	0.0597	579.2	0.23489	579.2	0.3641	579.2	0.57207	564.4	0.98888	579.2	0.2125
564.4	0.05931	579.4	0.23333	579.4	0.36226	579.4	0.56948	564.6	0.98949	579.4	0.21279
564.6	0.05893	579.6	0.23187	579.6	0.36042	579.6	0.56689	564.8	0.99009	579.6	0.21298
564.8	0.05855	579.8	0.23041	579.8	0.35864	579.8	0.56441	565	0.9907	579.8	0.21327
565	0.05817	580	0.22895	580	0.3568	580	0.56182	565.2	0.9912	580	0.21356
565.2	0.05779	580.2	0.22749	580.2	0.35501	580.2	0.55923	565.4	0.99181	580.2	0.21386
565.4	0.05742	580.4	0.22603	580.4	0.35323	580.4	0.55664	565.6	0.99232	580.4	0.21424
565.6	0.05705	580.6	0.22457	580.6	0.35145	580.6	0.55405	565.8	0.99282	580.6	0.21453
565.8	0.05669	580.8	0.22311	580.8	0.34966	580.8	0.55158	566	0.99333	580.8	0.21492
566	0.05633	581	0.22176	581	0.34794	581	0.54899	566.2	0.99373	581	0.21521
566.2	0.05597	581.2	0.2203	581.2	0.34621	581.2	0.5464	566.4	0.99424	581.2	0.2156
566.4	0.05562	581.4	0.21894	581.4	0.34443	581.4	0.5438	566.6	0.99464	581.4	0.21599
566.6	0.05528	581.6	0.21748	581.6	0.3427	581.6	0.54121	566.8	0.99505	581.6	0.21638
566.8	0.05491	581.8	0.21613	581.8	0.34104	581.8	0.53862	567	0.99545	581.8	0.21686
567	0.05459	582	0.21477	582	0.33931	582	0.53603	567.2	0.99585	582	0.21725
567.2	0.05424	582.2	0.21341	582.2	0.33764	582.2	0.53344	567.4	0.99616	582.2	0.21773
567.4	0.05389	582.4	0.21206	582.4	0.33592	582.4	0.53085	567.6	0.99656	582.4	0.21812
567.6	0.05356	582.6	0.2107	582.6	0.33425	582.6	0.52826	567.8	0.99687	582.6	0.21861
567.8	0.05322	582.8	0.20935	582.8	0.33258	582.8	0.52567	568	0.99717	582.8	0.21919
568	0.05289	583	0.20799	583	0.33091	583	0.5232	568.2	0.99747	583	0.21967
568.2	0.05256	583.2	0.20674	583.2	0.3293	583.2	0.52061	568.4	0.99778	583.2	0.22016
568.4	0.05225	583.4	0.20539	583.4	0.32763	583.4	0.51802	568.6	0.99798	583.4	0.22074
568.6	0.05192	583.6	0.20413	583.6	0.32602	583.6	0.51543	568.8	0.99828	583.6	0.22132
568.8	0.05159	583.8	0.20288	583.8	0.32441	583.8	0.51295	569	0.99848	583.8	0.2219
569	0.05128	584	0.20163	584	0.3228	584	0.51036	569.2	0.99869	584	0.22248
569.2	0.05095	584.2	0.20038	584.2	0.32119	584.2	0.50789	569.4	0.99889	584.2	0.22316
569.4	0.05064	584.4	0.19913	584.4	0.31964	584.4	0.5053	569.6	0.99909	584.4	0.22384
569.6	0.05032	584.6	0.19788	584.6	0.31803	584.6	0.50283	569.8	0.99929	584.6	0.22452
569.8	0.05001	584.8	0.19663	584.8	0.31648	584.8	0.50035	570	0.99939	584.8	0.2252
570	0.0497	585	0.19538	585	0.31492	585	0.49788	570.2	0.99949	585	0.22597
570.2	0.04938	585.2	0.19423	585.2	0.31337	585.2	0.49541	570.4	0.9996	585.2	0.22675
570.4	0.04907	585.4	0.19298	585.4	0.31182	585.4	0.49293	570.6	0.9997	585.4	0.22753
570.6	0.04876	585.6	0.19183	585.6	0.31026	585.6	0.49046	570.8	0.9998	585.6	0.2283
570.8	0.04845	585.8	0.19068	585.8	0.30871	585.8	0.48799	571	0.9999	585.8	0.22917
571	0.04815	586	0.18943	586	0.30722	586	0.48551	571.2	0.9999	586	0.22995
571.2	0.04784	586.2	0.18829	586.2	0.30566	586.2	0.48316	571.4	1	586.2	0.23092
571.4	0.04754	586.4	0.18714	586.4	0.30417	586.4	0.4808	571.6	1	586.4	0.23179
571.6	0.04723	586.6	0.18599	586.6	0.30267	586.6	0.47833	571.8	1	586.6	0.23276
571.8	0.04693	586.8	0.18485	586.8	0.30118	586.8	0.47598	572	1	586.8	0.23373
572	0.04664	587	0.1837	587	0.29968	587	0.47362	572.2	0.9999	587	0.2348
572.2	0.04632	587.2	0.18266	587.2	0.29824	587.2	0.47127	572.4	0.9999	587.2	0.23577
572.4	0.04603	587.4	0.18151	587.4	0.29675	587.4	0.46891	572.6	0.9998	587.4	0.23693
572.6	0.04573	587.6	0.18047	587.6	0.29531	587.6	0.46667	572.8	0.9997	587.6	0.238
572.8	0.04543	587.8	0.17932	587.8	0.29387	587.8	0.46432	573	0.9996	587.8	0.23916
573	0.04514	588	0.17828	588	0.29238	588	0.46208	573.2	0.99949	588	0.24032
573.2	0.04484	588.2	0.17713	588.2	0.29094	588.2	0.45973	573.4	0.99939	588.2	0.24158
573.4	0.04455	588.4	0.17609	588.4	0.28956	588.4	0.45749	573.6	0.99919	588.4	0.24284
573.6	0.04425	588.6	0.17504	588.6	0.28812	588.6	0.45525	573.8	0.99899	588.6	0.2441
573.8	0.04395	588.8	0.174	588.8	0.28668	588.8	0.45301	574	0.99879	588.8	0.24546
574	0.04367	589	0.17296	589	0.2853	589	0.45078	574.2	0.99858	589	0.24682
574.2	0.04338	589.2	0.17192	589.2	0.28386	589.2	0.44866	574.4	0.99838	589.2	0.24827
574.4	0.04308	589.4	0.17087	589.4	0.28248	589.4	0.44642	574.6	0.99808	589.4	0.24973
574.6	0.0428	589.6	0.16983	589.6	0.2811	589.6	0.4443	574.8	0.99778	589.6	0.25118
574.8	0.04251	589.8	0.16879	589.8	0.27972	589.8	0.44218	575	0.99747	589.8	0.25273
575	0.04221	590	0.16785	590	0.27834	590	0.43994	575.2	0.99717	590	0.25428
575.2	0.04193	590.2	0.16681	590.2	0.27696	590.2	0.43782	575.4	0.99687	590.2	0.25593
575.4	0.04165	590.4	0.16587	590.4	0.27558	590.4	0.4357	575.6	0.99646	590.4	0.25758
575.6	0.04135	590.6	0.16483	590.6	0.27426	590.6	0.4337	575.8	0.99606	590.6	0.25923
575.8	0.04107	590.8	0.16389	590.8	0.27288	590.8	0.43158	576	0.99565	590.8	0.26097
576	0.04079	591	0.16285	591	0.27156	591	0.42946	576.2	0.99515	591	0.26281
576.2	0.04051	591.2	0.16191	591.2	0.27023	591.2	0.42746	576.4	0.99464	591.2	0.26456
576.4	0.04023	591.4	0.16097	591.4	0.26891	591.4	0.42534	576.6	0.99414	591.4	0.2665
576.6	0.03995	591.6	0.16003	591.6	0.26759	591.6	0.42334	576.8	0.99363	591.6	0.26844
576.8	0.03967	591.8	0.15909	591.8	0.26626	591.8	0.42134	577	0.99312	591.8	0.27038
577	0.03941	592	0.15815	592	0.26494	592	0.41933	577.2	0.99252	592	0.27241
577.2	0.03913	592.2	0.15721	592.2	0.26368	592.2	0.41733	577.4	0.99191	592.2	0.27445
577.4	0.03887	592.4	0.15628	592.4	0.26235	592.4	0.41533	577.6	0.9913	592.4	0.27658
577.6	0.0386	592.6	0.15544	592.6	0.26109	592.6	0.41333	577.8	0.9906	592.6	0.27871
577.8	0.03834	592.8	0.1545	592.8	0.25982	592.8	0.41144	578	0.98989	592.8	0.28085
578	0.03808	593	0.15357	593	0.25856	593	0.40944	578.2	0.98918	593	0.28317
578.2	0.03781	593.2	0.15273	593.2	0.25729	593.2	0.40756	578.4	0.98847	593.2	0.2854
578.4	0.03755	593.4	0.1519	593.4	0.25603	593.4	0.40556	578.6	0.98767	593.4	0.28783
578.6	0.0373	593.6	0.15096	593.6	0.25476	593.6	0.40367	578.8	0.98686	593.6	0.29015
578.8	0.03706	593.8	0.15012	593.8	0.25355	593.8	0.40179	579	0.98605	593.8	0.29258
579	0.03681	594	0.14929	594	0.25229	594	0.3999	579.2	0.98514	594	0.2951
579.2	0.03656	594.2	0.14835	594.2	0.25108	594.2	0.39802	579.4	0.98423	594.2	0.29762
579.4	0.03632	594.4	0.14752	594.4	0.24987	594.4	0.39614	579.6	0.98332	594.4	0.30024
579.6	0.03607	594.6	0.14668	594.6	0.24861	594.6	0.39425	579.8	0.98241	594.6	0.30285
579.8	0.03584	594.8	0.14585	594.8	0.2474	594.8	0.39237	580	0.9815	594.8	0.30557
580	0.03561	595	0.14502	595	0.24625	595	0.3906	580.2	0.98049	595	0.30838
580.2	0.03538	595.2	0.14418	595.2	0.24504	595.2	0.38872	580.4	0.97948	595.2	0.31109
580.4	0.03515	595.4	0.14345	595.4	0.24383	595.4	0.38695	580.6	0.97836	595.4	0.314
580.6	0.03492	595.6	0.14262	595.6	0.24268	595.6	0.38507	580.8	0.97735	595.6	0.31691
580.8	0.0347	595.8	0.14178	595.8	0.24147	595.8	0.3833	581	0.97624	595.8	0.31982
581	0.03449	596	0.14095	596	0.24032	596	0.38153	581.2	0.97513	596	0.32292
581.2	0.03426	596.2	0.14022	596.2	0.23917	596.2	0.37965	581.4	0.97402	596.2	0.32593
581.4	0.03405	596.4	0.13939	596.4	0.23802	596.4	0.37788	581.6	0.9728	596.4	0.32903
581.6	0.03383	596.6	0.13866	596.6	0.23687	596.6	0.37612	581.8	0.97159	596.6	0.33223
581.8	0.03363	596.8	0.13782	596.8	0.23572	596.8	0.37435	582	0.97038	596.8	0.33552
582	0.03342	597	0.13709	597	0.23457	597	0.37258	582.2	0.96916	597	0.33882
582.2	0.03321	597.2	0.13626	597.2	0.23342	597.2	0.37082	582.4	0.96795	597.2	0.34212
582.4	0.03301	597.4	0.13553	597.4	0.23233	597.4	0.36905	582.6	0.96664	597.4	0.34551
582.6	0.03279	597.6	0.1348	597.6	0.23118	597.6	0.36729	582.8	0.96532	597.6	0.349
582.8	0.0326	597.8	0.13396	597.8	0.23009	597.8	0.36552	583	0.96401	597.8	0.35259
583	0.0324	598	0.13323	598	0.22894	598	0.36375	583.2	0.96269	598	0.35608
583.2	0.0322	598.2	0.1325	598.2	0.22784	598.2	0.3621	583.4	0.96138	598.2	0.35976
583.4	0.032	598.4	0.13177	598.4	0.22675	598.4	0.36034	583.6	0.95996	598.4	0.36345
583.6	0.03181	598.6	0.13094	598.6	0.22566	598.6	0.35857	583.8	0.95855	598.6	0.36723
583.8	0.03161	598.8	0.13021	598.8	0.22456	598.8	0.3568	584	0.95723	598.8	0.37101
584	0.03141	599	0.12948	599	0.22347	599	0.35504	584.2	0.95582	599	0.37488
584.2	0.03121	599.2	0.12875	599.2	0.22238	599.2	0.35339	584.4	0.9543	599.2	0.37886
584.4	0.03102	599.4	0.12802	599.4	0.22129	599.4	0.35162	584.6	0.95288	599.4	0.38283
584.6	0.03082	599.6	0.12729	599.6	0.22019	599.6	0.34986	584.8	0.95137	599.6	0.38691
584.8	0.03064	599.8	0.12656	599.8	0.2191	599.8	0.34809	585	0.94995	599.8	0.39108
585	0.03044	600	0.12583	600	0.21801	600	0.34632	585.2	0.94844	600	0.39524
585.2	0.03024	600.2	0.1251	600.2	0.21692	600.2	0.34456	585.4	0.94692	600.2	0.39951
585.4	0.03006	600.4	0.12437	600.4	0.21588	600.4	0.34279	585.6	0.9454	600.4	0.40378
585.6	0.02987	600.6	0.12364	600.6	0.21479	600.6	0.34103	585.8	0.94389	600.6	0.40814
585.8	0.02968	600.8	0.12302	600.8	0.21369	600.8	0.33926	586	0.94237	600.8	0.4126
586	0.02949	601	0.12229	601	0.21266	601	0.33749	586.2	0.94075	601	0.41706
586.2	0.02931	601.2	0.12156	601.2	0.21157	601.2	0.33573	586.4	0.93924	601.2	0.42161
586.4	0.02912	601.4	0.12083	601.4	0.21047	601.4	0.33396	586.6	0.93762	601.4	0.42617
586.6	0.02894	601.6	0.1201	601.6	0.20944	601.6	0.33219	586.8	0.936	601.6	0.43082
586.8	0.02876	601.8	0.11947	601.8	0.20835	601.8	0.33043	587	0.93438	601.8	0.43557
587	0.02858	602	0.11874	602	0.20731	602	0.32854	587.2	0.93276	602	0.44032
587.2	0.0284	602.2	0.11801	602.2	0.20622	602.2	0.32678	587.4	0.93115	602.2	0.44517
587.4	0.02822	602.4	0.11739	602.4	0.20512	602.4	0.32501	587.6	0.92953	602.4	0.45002
587.6	0.02804	602.6	0.11666	602.6	0.20409	602.6	0.32313	587.8	0.92791	602.6	0.45496
587.8	0.02787	602.8	0.11593	602.8	0.203	602.8	0.32136	588	0.92619	602.8	0.45991
588	0.02769	603	0.1153	603	0.20196	603	0.31948	588.2	0.92458	603	0.46495
588.2	0.02753	603.2	0.11457	603.2	0.20087	603.2	0.31771	588.4	0.92286	603.2	0.47009
588.4	0.02736	603.4	0.11394	603.4	0.19983	603.4	0.31583	588.6	0.92114	603.4	0.47523
588.6	0.0272	603.6	0.11321	603.6	0.19874	603.6	0.31394	588.8	0.91942	603.6	0.48036
588.8	0.02703	603.8	0.11259	603.8	0.1977	603.8	0.31217	589	0.9177	603.8	0.4856
589	0.02687	604	0.11186	604	0.19661	604	0.31029	589.2	0.91598	604	0.49093
589.2	0.02671	604.2	0.11123	604.2	0.19558	604.2	0.30841	589.4	0.91426	604.2	0.49626
589.4	0.02654	604.4	0.1105	604.4	0.19448	604.4	0.30664	589.6	0.91254	604.4	0.50159
589.6	0.02639	604.6	0.10988	604.6	0.19345	604.6	0.30476	589.8	0.91083	604.6	0.50702
589.8	0.02623	604.8	0.10925	604.8	0.19236	604.8	0.30287	590	0.90901	604.8	0.51245
590	0.02608	605	0.10852	605	0.19132	605	0.30111	590.2	0.90729	605	0.51788
590.2	0.02592	605.2	0.1079	605.2	0.19023	605.2	0.29922	590.4	0.90547	605.2	0.52341
590.4	0.02577	605.4	0.10727	605.4	0.18919	605.4	0.29734	590.6	0.90365	605.4	0.52903
590.6	0.02562	605.6	0.10654	605.6	0.18816	605.6	0.29557	590.8	0.90183	605.6	0.53456
590.8	0.02547	605.8	0.10592	605.8	0.18706	605.8	0.29369	591	0.90001	605.8	0.54018
591	0.02532	606	0.10529	606	0.18603	606	0.29192	591.2	0.89819	606	0.5458
591.2	0.02517	606.2	0.10456	606.2	0.18499	606.2	0.29004	591.4	0.89637	606.2	0.55152
591.4	0.02503	606.4	0.10393	606.4	0.18396	606.4	0.28827	591.6	0.89455	606.4	0.55715
591.6	0.02488	606.6	0.10331	606.6	0.18292	606.6	0.2865	591.8	0.89273	606.6	0.56287
591.8	0.02473	606.8	0.10268	606.8	0.18189	606.8	0.28474	592	0.89081	606.8	0.56859
592	0.02458	607	0.10206	607	0.18085	607	0.28285	592.2	0.88899	607	0.5744
592.2	0.02443	607.2	0.10138	607.2	0.17987	607.2	0.28109	592.4	0.88707	607.2	0.58012
592.4	0.02429	607.4	0.10074	607.4	0.17884	607.4	0.27944	592.6	0.88525	607.4	0.58594
592.6	0.02414	607.6	0.10011	607.6	0.1778	607.6	0.27767	592.8	0.88332	607.6	0.59176
592.8	0.02399	607.8	0.09947	607.8	0.17683	607.8	0.27591	593	0.8814	607.8	0.59748
593	0.02384	608	0.09884	608	0.17579	608	0.27426	593.2	0.87958	608	0.60329
593.2	0.02369	608.2	0.0982	608.2	0.17481	608.2	0.27249	593.4	0.87766	608.2	0.60911
593.4	0.02355	608.4	0.09757	608.4	0.17384	608.4	0.27084	593.6	0.87574	608.4	0.61493
593.6	0.0234	608.6	0.09695	608.6	0.17286	608.6	0.26919	593.8	0.87382	608.6	0.62074
593.8	0.02325	608.8	0.09632	608.8	0.17188	608.8	0.26754	594	0.8719	608.8	0.62656
594	0.0231	609	0.0957	609	0.1709	609	0.2659	594.2	0.86998	609	0.63247
594.2	0.02294	609.2	0.09508	609.2	0.16992	609.2	0.26425	594.4	0.86806	609.2	0.63829
594.4	0.02279	609.4	0.09446	609.4	0.169	609.4	0.26272	594.6	0.86604	609.4	0.64401
594.6	0.02264	609.6	0.09384	609.6	0.16803	609.6	0.26107	594.8	0.86411	609.6	0.64983
594.8	0.02249	609.8	0.09324	609.8	0.16711	609.8	0.25954	595	0.86219	609.8	0.65564
595	0.02234	610	0.09262	610	0.16613	610	0.25801	595.2	0.86027	610	0.66146
595.2	0.0222	610.2	0.09202	610.2	0.16521	610.2	0.25647	595.4	0.85825	610.2	0.66718
595.4	0.02203	610.4	0.09141	610.4	0.16429	610.4	0.25494	595.6	0.85633	610.4	0.673
595.6	0.02188	610.6	0.09081	610.6	0.16337	610.6	0.25353	595.8	0.85431	610.6	0.67872
595.8	0.02174	610.8	0.09021	610.8	0.16245	610.8	0.252	596	0.85239	610.8	0.68444
596	0.02159	611	0.08962	611	0.16158	611	0.25059	596.2	0.85047	611	0.69016
596.2	0.02144	611.2	0.08902	611.2	0.16066	611.2	0.24917	596.4	0.84844	611.2	0.69588
596.4	0.02129	611.4	0.08844	611.4	0.1598	611.4	0.24776	596.6	0.84652	611.4	0.7015
596.6	0.02114	611.6	0.08786	611.6	0.15888	611.6	0.24635	596.8	0.8445	611.6	0.70712
596.8	0.02099	611.8	0.08728	611.8	0.15802	611.8	0.24505	597	0.84248	611.8	0.71275
597	0.02085	612	0.0867	612	0.15716	612	0.24364	597.2	0.84056	612	0.71837
597.2	0.0207	612.2	0.08613	612.2	0.15629	612.2	0.24234	597.4	0.83853	612.2	0.72389
597.4	0.02055	612.4	0.08556	612.4	0.15537	612.4	0.24093	597.6	0.83661	612.4	0.72942
597.6	0.02042	612.6	0.085	612.6	0.15451	612.6	0.23964	597.8	0.83459	612.6	0.73495
597.8	0.02027	612.8	0.08444	612.8	0.1537	612.8	0.23834	598	0.83267	612.8	0.74038
598	0.02014	613	0.08388	613	0.15284	613	0.23704	598.2	0.83065	613	0.7459
598.2	0.02001	613.2	0.08333	613.2	0.15198	613.2	0.23575	598.4	0.82863	613.2	0.75123
598.4	0.01988	613.4	0.08279	613.4	0.15112	613.4	0.23445	598.6	0.82671	613.4	0.75666
598.6	0.01974	613.6	0.08225	613.6	0.15031	613.6	0.23328	598.8	0.82468	613.6	0.76199
598.8	0.01961	613.8	0.08171	613.8	0.14945	613.8	0.23198	599	0.82266	613.8	0.76723
599	0.01948	614	0.08117	614	0.14859	614	0.23069	599.2	0.82064	614	0.77256
599.2	0.01935	614.2	0.08064	614.2	0.14778	614.2	0.22951	599.4	0.81872	614.2	0.7778
599.4	0.01923	614.4	0.08012	614.4	0.14692	614.4	0.22821	599.6	0.8167	614.4	0.78294
599.6	0.01912	614.6	0.0796	614.6	0.14611	614.6	0.22704	599.8	0.81467	614.6	0.78807
599.8	0.01899	614.8	0.07909	614.8	0.14531	614.8	0.22586	600	0.81265	614.8	0.79321
600	0.01887	615	0.07857	615	0.14444	615	0.22456	600.2	0.81063	615	0.79825
600.2	0.01876	615.2	0.07807	615.2	0.14364	615.2	0.22338	600.4	0.80861	615.2	0.80329
600.4	0.01864	615.4	0.07757	615.4	0.14278	615.4	0.22221	600.6	0.80659	615.4	0.80824
600.6	0.01854	615.6	0.07707	615.6	0.14197	615.6	0.22103	600.8	0.80456	615.6	0.81318
600.8	0.01843	615.8	0.07656	615.8	0.14117	615.8	0.21973	601	0.80254	615.8	0.81813
601	0.01831	616	0.07607	616	0.1403	616	0.21856	601.2	0.80052	616	0.82297
601.2	0.01821	616.2	0.0756	616.2	0.1395	616.2	0.21738	601.4	0.7985	616.2	0.82772
601.4	0.0181	616.4	0.07511	616.4	0.13869	616.4	0.2162	601.6	0.79648	616.4	0.83248
601.6	0.018	616.6	0.07463	616.6	0.13789	616.6	0.21502	601.8	0.79445	616.6	0.83723
601.8	0.0179	616.8	0.07415	616.8	0.13703	616.8	0.21385	602	0.79233	616.8	0.84188
602	0.0178	617	0.07368	617	0.13622	617	0.21267	602.2	0.79031	617	0.84644
602.2	0.01769	617.2	0.07321	617.2	0.13541	617.2	0.21137	602.4	0.78818	617.2	0.85099
602.4	0.01759	617.4	0.07274	617.4	0.13455	617.4	0.2102	602.6	0.78616	617.4	0.85555
602.6	0.01749	617.6	0.07228	617.6	0.13375	617.6	0.20902	602.8	0.78404	617.6	0.86001
602.8	0.01739	617.8	0.07182	617.8	0.13294	617.8	0.20784	603	0.78192	617.8	0.86437
603	0.01729	618	0.07136	618	0.13214	618	0.20666	603.2	0.77979	618	0.86873
603.2	0.01719	618.2	0.0709	618.2	0.13127	618.2	0.20549	603.4	0.77777	618.2	0.873
603.4	0.01708	618.4	0.07044	618.4	0.13047	618.4	0.20419	603.6	0.77555	618.4	0.87726
603.6	0.01698	618.6	0.07	618.6	0.12966	618.6	0.20301	603.8	0.77342	618.6	0.88143
603.8	0.01688	618.8	0.06955	618.8	0.12886	618.8	0.20184	604	0.7713	618.8	0.8856
604	0.01678	619	0.0691	619	0.128	619	0.20066	604.2	0.76918	619	0.88967
604.2	0.01668	619.2	0.06865	619.2	0.12719	619.2	0.19948	604.4	0.76695	619.2	0.89375
604.4	0.01658	619.4	0.06821	619.4	0.12638	619.4	0.1983	604.6	0.76483	619.4	0.89762
604.6	0.01649	619.6	0.06776	619.6	0.12558	619.6	0.19701	604.8	0.7626	619.6	0.9016
604.8	0.01639	619.8	0.06733	619.8	0.12477	619.8	0.19583	605	0.76048	619.8	0.90538
605	0.01629	620	0.06688	620	0.12397	620	0.19465	605.2	0.75826	620	0.90916
605.2	0.01619	620.2	0.06644	620.2	0.12316	620.2	0.19347	605.4	0.75603	620.2	0.91294
605.4	0.01609	620.4	0.066	620.4	0.1223	620.4	0.1923	605.6	0.75381	620.4	0.91663
605.6	0.01599	620.6	0.06556	620.6	0.1215	620.6	0.19112	605.8	0.75158	620.6	0.92021
605.8	0.01589	620.8	0.06513	620.8	0.12075	620.8	0.18994	606	0.74936	620.8	0.9237
606	0.01579	621	0.0647	621	0.11994	621	0.18876	606.2	0.74714	621	0.92719
606.2	0.0157	621.2	0.06426	621.2	0.11914	621.2	0.18759	606.4	0.74481	621.2	0.93059
606.4	0.0156	621.4	0.06382	621.4	0.11833	621.4	0.18641	606.6	0.74259	621.4	0.93388
606.6	0.01551	621.6	0.06339	621.6	0.11753	621.6	0.18523	606.8	0.74026	621.6	0.93718
606.8	0.01541	621.8	0.06296	621.8	0.11678	621.8	0.18405	607	0.73804	621.8	0.94038
607	0.01532	622	0.06252	622	0.11597	622	0.18288	607.2	0.73571	622	0.94348
607.2	0.01523	622.2	0.06209	622.2	0.11517	622.2	0.1817	607.4	0.73349	622.2	0.94649
607.4	0.01514	622.4	0.06165	622.4	0.11442	622.4	0.18052	607.6	0.73116	622.4	0.94949
607.6	0.01505	622.6	0.06123	622.6	0.11367	622.6	0.17934	607.8	0.72884	622.6	0.9525
607.8	0.01497	622.8	0.06079	622.8	0.11287	622.8	0.17828	608	0.72661	622.8	0.9554
608	0.01488	623	0.06036	623	0.11212	623	0.17711	608.2	0.72429	623	0.95831
608.2	0.01479	623.2	0.05993	623.2	0.11137	623.2	0.17593	608.4	0.72196	623.2	0.96025
608.4	0.01471	623.4	0.05951	623.4	0.11063	623.4	0.17487	608.6	0.71964	623.4	0.96316
608.6	0.01463	623.6	0.05908	623.6	0.10988	623.6	0.17369	608.8	0.71731	623.6	0.96607
608.8	0.01455	623.8	0.05864	623.8	0.10913	623.8	0.17263	609	0.71509	623.8	0.96801
609	0.01447	624	0.05822	624	0.10838	624	0.17145	609.2	0.71276	624	0.97092
609.2	0.01439	624.2	0.0578	624.2	0.10763	624.2	0.17039	609.4	0.71043	624.2	0.97285
609.4	0.01432	624.4	0.05737	624.4	0.10694	624.4	0.16933	609.6	0.70811	624.4	0.97479
609.6	0.01424	624.6	0.05694	624.6	0.1062	624.6	0.16827	609.8	0.70588	624.6	0.97673
609.8	0.01417	624.8	0.05652	624.8	0.10551	624.8	0.16721	610	0.70356	624.8	0.97867
610	0.01409	625	0.0561	625	0.10482	625	0.16615	610.2	0.70123	625	0.98061
610.2	0.01402	625.2	0.05568	625.2	0.10413	625.2	0.16509	610.4	0.69901	625.2	0.98255
610.4	0.01395	625.4	0.05526	625.4	0.10338	625.4	0.16403	610.6	0.69668	625.4	0.98449
610.6	0.01388	625.6	0.05485	625.6	0.10275	625.6	0.16297	610.8	0.69446	625.6	0.98643
610.8	0.0138	625.8	0.05443	625.8	0.10206	625.8	0.16192	611	0.69213	625.8	0.9874
611	0.01373	626	0.05402	626	0.10137	626	0.16086	611.2	0.68991	626	0.98934
611.2	0.01366	626.2	0.05361	626.2	0.10067	626.2	0.15991	611.4	0.68769	626.2	0.99031
611.4	0.01359	626.4	0.0532	626.4	0.10004	626.4	0.15885	611.6	0.68546	626.4	0.99224
611.6	0.01352	626.6	0.05279	626.6	0.09935	626.6	0.15791	611.8	0.68324	626.6	0.99321
611.8	0.01345	626.8	0.0524	626.8	0.09872	626.8	0.15685	612	0.68101	626.8	0.99418
612	0.01338	627	0.05199	627	0.09809	627	0.15591	612.2	0.67879	627	0.99515
612.2	0.01332	627.2	0.05159	627.2	0.09745	627.2	0.15497	612.4	0.67656	627.2	0.99612
612.4	0.01325	627.4	0.0512	627.4	0.09682	627.4	0.15403	612.6	0.67444	627.4	0.99709
612.6	0.01318	627.6	0.0508	627.6	0.09619	627.6	0.15308	612.8	0.67232	627.6	0.99806
612.8	0.01311	627.8	0.05041	627.8	0.09561	627.8	0.15202	613	0.67009	627.8	0.99806
613	0.01304	628	0.05003	628	0.09498	628	0.15108	613.2	0.66797	628	0.99903
613.2	0.01297	628.2	0.04964	628.2	0.09441	628.2	0.15026	613.4	0.66585	628.2	0.99903
613.4	0.0129	628.4	0.04927	628.4	0.09383	628.4	0.14932	613.6	0.66372	628.4	1
613.6	0.01283	628.6	0.04888	628.6	0.0932	628.6	0.14837	613.8	0.6616	628.6	1
613.8	0.01276	628.8	0.04852	628.8	0.09262	628.8	0.14743	614	0.65958	628.8	1
614	0.01269	629	0.04814	629	0.09205	629	0.14661	614.2	0.65746	629	1
614.2	0.01263	629.2	0.04778	629.2	0.09153	629.2	0.14566	614.4	0.65543	629.2	1
614.4	0.01256	629.4	0.04741	629.4	0.09095	629.4	0.14472	614.6	0.65341	629.4	1
614.6	0.01249	629.6	0.04705	629.6	0.09038	629.6	0.1439	614.8	0.65139	629.6	1
614.8	0.01242	629.8	0.04669	629.8	0.08986	629.8	0.14307	615	0.64937	629.8	1
615	0.01236	630	0.04634	630	0.08929	630	0.14213	615.2	0.64734	630	1
615.2	0.01229	630.2	0.04599	630.2	0.08877	630.2	0.14131	615.4	0.64532	630.2	0.99903
615.4	0.01223	630.4	0.04564	630.4	0.08825	630.4	0.14048	615.6	0.6433	630.4	0.99903
615.6	0.01216	630.6	0.04531	630.6	0.08773	630.6	0.13954	615.8	0.64138	630.6	0.99806
615.8	0.0121	630.8	0.04496	630.8	0.08722	630.8	0.13872	616	0.63936	630.8	0.99806
616	0.01203	631	0.04463	631	0.0867	631	0.13789	616.2	0.63744	631	0.99709
616.2	0.01197	631.2	0.04429	631.2	0.08624	631.2	0.13707	616.4	0.63541	631.2	0.99612
616.4	0.0119	631.4	0.04396	631.4	0.08572	631.4	0.13624	616.6	0.63349	631.4	0.99612
616.6	0.01184	631.6	0.04364	631.6	0.0852	631.6	0.13542	616.8	0.63157	631.6	0.99515
616.8	0.01178	631.8	0.04331	631.8	0.08474	631.8	0.1346	617	0.62965	631.8	0.99418
617	0.01172	632	0.04299	632	0.08428	632	0.13377	617.2	0.62773	632	0.99321
617.2	0.01166	632.2	0.04268	632.2	0.08377	632.2	0.13295	617.4	0.62581	632.2	0.99127
617.4	0.0116	632.4	0.04237	632.4	0.0833	632.4	0.13212	617.6	0.62389	632.4	0.99031
617.6	0.01153	632.6	0.04205	632.6	0.08284	632.6	0.13142	617.8	0.62197	632.6	0.98934
617.8	0.01148	632.8	0.04174	632.8	0.08238	632.8	0.13059	618	0.62005	632.8	0.98837
618	0.01142	633	0.04144	633	0.08192	633	0.12977	618.2	0.61813	633	0.98643
618.2	0.01136	633.2	0.04114	633.2	0.08146	633.2	0.12894	618.4	0.6162	633.2	0.98546
618.4	0.0113	633.4	0.04083	633.4	0.081	633.4	0.12824	618.6	0.61428	633.4	0.98352
618.6	0.01124	633.6	0.04053	633.6	0.08054	633.6	0.12741	618.8	0.61236	633.6	0.98255
618.8	0.01118	633.8	0.04024	633.8	0.08008	633.8	0.12659	619	0.61044	633.8	0.98061
619	0.01112	634	0.03995	634	0.07962	634	0.12588	619.2	0.60842	634	0.97867
619.2	0.01107	634.2	0.03965	634.2	0.07922	634.2	0.12506	619.4	0.6065	634.2	0.97673
619.4	0.01101	634.4	0.03936	634.4	0.07876	634.4	0.12435	619.6	0.60458	634.4	0.97576
619.6	0.01095	634.6	0.03907	634.6	0.0783	634.6	0.12353	619.8	0.60266	634.6	0.97382
619.8	0.0109	634.8	0.03879	634.8	0.0779	634.8	0.12282	620	0.60074	634.8	0.97189
620	0.01084	635	0.03851	635	0.07744	635	0.122	620.2	0.59871	635	0.96995
620.2	0.01078	635.2	0.03823	635.2	0.07704	635.2	0.12129	620.4	0.59679	635.2	0.96801
620.4	0.01073	635.4	0.03794	635.4	0.07658	635.4	0.12058	620.6	0.59477	635.4	0.96607
620.6	0.01067	635.6	0.03766	635.6	0.07617	635.6	0.11976	620.8	0.59285	635.6	0.96413
620.8	0.01062	635.8	0.03738	635.8	0.07571	635.8	0.11906	621	0.59083	635.8	0.96122
621	0.01056	636	0.03711	636	0.07531	636	0.11832	621.2	0.5888	636	0.95928
621.2	0.0105	636.2	0.03684	636.2	0.07485	636.2	0.11759	621.4	0.58678	636.2	0.95734
621.4	0.01045	636.4	0.03656	636.4	0.07445	636.4	0.11686	621.6	0.58476	636.4	0.9554
621.6	0.01039	636.6	0.03629	636.6	0.07404	636.6	0.11613	621.8	0.58274	636.6	0.9525
621.8	0.01034	636.8	0.03602	636.8	0.07358	636.8	0.11541	622	0.58072	636.8	0.95056
622	0.01029	637	0.03576	637	0.07318	637	0.11468	622.2	0.57859	637	0.94823
622.2	0.01023	637.2	0.03548	637.2	0.07278	637.2	0.11398	622.4	0.57657	637.2	0.94581
622.4	0.01018	637.4	0.03521	637.4	0.07232	637.4	0.11326	622.6	0.57455	637.4	0.94338
622.6	0.01012	637.6	0.03495	637.6	0.07192	637.6	0.11255	622.8	0.57243	637.6	0.94096
622.8	0.01007	637.8	0.03469	637.8	0.07151	637.8	0.11184	623	0.5703	637.8	0.93844
623	0.01002	638	0.03442	638	0.07105	638	0.11114	623.2	0.56818	638	0.93592
623.2	0.00996	638.2	0.03416	638.2	0.07065	638.2	0.11044	623.4	0.56606	638.2	0.9334
623.4	0.00991	638.4	0.0339	638.4	0.07025	638.4	0.10975	623.6	0.56393	638.4	0.93078
623.6	0.00986	638.6	0.03364	638.6	0.06979	638.6	0.10905	623.8	0.56181	638.6	0.92816
623.8	0.0098	638.8	0.03339	638.8	0.06939	638.8	0.10836	624	0.55969	638.8	0.92554
624	0.00975	639	0.03313	639	0.06898	639	0.10768	624.2	0.55756	639	0.92293
624.2	0.0097	639.2	0.03288	639.2	0.06852	639.2	0.10699	624.4	0.55544	639.2	0.92021
624.4	0.00965	639.4	0.03262	639.4	0.06812	639.4	0.10632	624.6	0.55322	639.4	0.9174
624.6	0.0096	639.6	0.03237	639.6	0.06772	639.6	0.10564	624.8	0.55109	639.6	0.91469
624.8	0.00955	639.8	0.03212	639.8	0.06732	639.8	0.10497	625	0.54887	639.8	0.91188
625	0.0095	640	0.03187	640	0.06686	640	0.1043	625.2	0.54675	640	0.90906
625.2	0.00945	640.2	0.03162	640.2	0.06645	640.2	0.10364	625.4	0.54452	640.2	0.90625
625.4	0.0094	640.4	0.03138	640.4	0.06605	640.4	0.10298	625.6	0.5424	640.4	0.90334
625.6	0.00935	640.6	0.03113	640.6	0.06565	640.6	0.10232	625.8	0.54017	640.6	0.90053
625.8	0.0093	640.8	0.03089	640.8	0.06524	640.8	0.10166	626	0.53795	640.8	0.89762
626	0.00926	641	0.03065	641	0.06484	641	0.10101	626.2	0.53583	641	0.89472
626.2	0.00921	641.2	0.0304	641.2	0.06438	641.2	0.10036	626.4	0.5336	641.2	0.89171
626.4	0.00917	641.4	0.03017	641.4	0.06398	641.4	0.09972	626.6	0.53138	641.4	0.8887
626.6	0.00912	641.6	0.02993	641.6	0.06358	641.6	0.09907	626.8	0.52925	641.6	0.8858
626.8	0.00908	641.8	0.02969	641.8	0.06317	641.8	0.09843	627	0.52703	641.8	0.88279
627	0.00903	642	0.02946	642	0.06277	642	0.09778	627.2	0.52481	642	0.87969
627.2	0.00899	642.2	0.02922	642.2	0.06243	642.2	0.09716	627.4	0.52268	642.2	0.87668
627.4	0.00895	642.4	0.02899	642.4	0.06202	642.4	0.09652	627.6	0.52046	642.4	0.87358
627.6	0.0089	642.6	0.02876	642.6	0.06162	642.6	0.09589	627.8	0.51833	642.6	0.87058
627.8	0.00886	642.8	0.02854	642.8	0.06122	642.8	0.09526	628	0.51611	642.8	0.86747
628	0.00882	643	0.02831	643	0.06082	643	0.09464	628.2	0.51399	643	0.86437
628.2	0.00878	643.2	0.02808	643.2	0.06047	643.2	0.09402	628.4	0.51176	643.2	0.86127
628.4	0.00874	643.4	0.02786	643.4	0.06007	643.4	0.09339	628.6	0.50964	643.4	0.85807
628.6	0.0087	643.6	0.02764	643.6	0.05967	643.6	0.09278	628.8	0.50752	643.6	0.85497
628.8	0.00866	643.8	0.02742	643.8	0.05932	643.8	0.09216	629	0.50529	643.8	0.85177
629	0.00862	644	0.02721	644	0.05892	644	0.09154	629.2	0.50317	644	0.84857
629.2	0.00859	644.2	0.02699	644.2	0.05857	644.2	0.09093	629.4	0.50105	644.2	0.84547
629.4	0.00855	644.4	0.02678	644.4	0.05823	644.4	0.09032	629.6	0.49892	644.4	0.84227
629.6	0.00851	644.6	0.02656	644.6	0.05783	644.6	0.08972	629.8	0.4968	644.6	0.83907
629.8	0.00847	644.8	0.02635	644.8	0.05748	644.8	0.08911	630	0.49468	644.8	0.83587
630	0.00844	645	0.02614	645	0.05712	645	0.0885	630.2	0.49265	645	0.83257
630.2	0.0084	645.2	0.02593	645.2	0.05677	645.2	0.0879	630.4	0.49053	645.2	0.82937
630.4	0.00836	645.4	0.02572	645.4	0.05642	645.4	0.0873	630.6	0.48841	645.4	0.82617
630.6	0.00833	645.6	0.02553	645.6	0.05607	645.6	0.0867	630.8	0.48639	645.6	0.82288
630.8	0.00829	645.8	0.02532	645.8	0.05573	645.8	0.08611	631	0.48426	645.8	0.81968
631	0.00825	646	0.02512	646	0.05539	646	0.08551	631.2	0.48224	646	0.81638
631.2	0.00821	646.2	0.02491	646.2	0.05505	646.2	0.08492	631.4	0.48012	646.2	0.81318
631.4	0.00818	646.4	0.02471	646.4	0.05472	646.4	0.08434	631.6	0.47809	646.4	0.80989
631.6	0.00814	646.6	0.02452	646.6	0.05439	646.6	0.08375	631.8	0.47607	646.6	0.80669
631.8	0.0081	646.8	0.02432	646.8	0.05406	646.8	0.08317	632	0.47395	646.8	0.80339
632	0.00806	647	0.02412	647	0.05374	647	0.08259	632.2	0.47193	647	0.80019
632.2	0.00802	647.2	0.02393	647.2	0.05341	647.2	0.08202	632.4	0.46991	647.2	0.7969
632.4	0.00798	647.4	0.02373	647.4	0.05309	647.4	0.08144	632.6	0.46788	647.4	0.7936
632.6	0.00794	647.6	0.02354	647.6	0.05278	647.6	0.08087	632.8	0.46586	647.6	0.7904
632.8	0.0079	647.8	0.02335	647.8	0.05246	647.8	0.08031	633	0.46384	647.8	0.7871
633	0.00786	648	0.02316	648	0.05215	648	0.07974	633.2	0.46182	648	0.7839
633.2	0.00782	648.2	0.02297	648.2	0.05184	648.2	0.07918	633.4	0.45979	648.2	0.78061
633.4	0.00778	648.4	0.02277	648.4	0.05153	648.4	0.07862	633.6	0.45777	648.4	0.77741
633.6	0.00773	648.6	0.02259	648.6	0.05123	648.6	0.07807	633.8	0.45585	648.6	0.77421
633.8	0.00769	648.8	0.02241	648.8	0.05092	648.8	0.07752	634	0.45383	648.8	0.77091
634	0.00765	649	0.02222	649	0.05062	649	0.07698	634.2	0.45181	649	0.76771
634.2	0.0076	649.2	0.02203	649.2	0.05033	649.2	0.07643	634.4	0.44989	649.2	0.76452
634.4	0.00756	649.4	0.02186	649.4	0.05003	649.4	0.0759	634.6	0.44786	649.4	0.76132
634.6	0.00752	649.6	0.02167	649.6	0.04973	649.6	0.07537	634.8	0.44584	649.6	0.75812
634.8	0.00747	649.8	0.02149	649.8	0.04943	649.8	0.07484	635	0.44392	649.8	0.75501
635	0.00743	650	0.02131	650	0.04914	650	0.07433	635.2	0.4419	650	0.75182
635.2	0.00738	650.2	0.02113	650.2	0.04885	650.2	0.07381	635.4	0.43988	650.2	0.74871
635.4	0.00734	650.4	0.02095	650.4	0.04855	650.4	0.07329	635.6	0.43796	650.4	0.74551
635.6	0.00729	650.6	0.02077	650.6	0.04826	650.6	0.07278	635.8	0.43593	650.6	0.74241
635.8	0.00725	650.8	0.02061	650.8	0.04797	650.8	0.07228	636	0.43401	650.8	0.73931
636	0.0072	651	0.02043	651	0.04768	651	0.07178	636.2	0.43199	651	0.73621
636.2	0.00716	651.2	0.02025	651.2	0.04739	651.2	0.07129	636.4	0.43007	651.2	0.7331
636.4	0.00711	651.4	0.02008	651.4	0.0471	651.4	0.07079	636.6	0.42815	651.4	0.7301
636.6	0.00707	651.6	0.01992	651.6	0.04681	651.6	0.07031	636.8	0.42613	651.6	0.727
636.8	0.00702	651.8	0.01974	651.8	0.04652	651.8	0.06984	637	0.42421	651.8	0.72399
637	0.00698	652	0.01957	652	0.04623	652	0.06937	637.2	0.42228	652	0.72099
637.2	0.00693	652.2	0.01941	652.2	0.04594	652.2	0.0689	637.4	0.42026	652.2	0.71798
637.4	0.00689	652.4	0.01924	652.4	0.04565	652.4	0.06843	637.6	0.41834	652.4	0.71498
637.6	0.00684	652.6	0.01908	652.6	0.04536	652.6	0.06797	637.8	0.41642	652.6	0.71207
637.8	0.0068	652.8	0.01892	652.8	0.04507	652.8	0.06751	638	0.4145	652.8	0.70916
638	0.00675	653	0.01876	653	0.04478	653	0.06706	638.2	0.41248	653	0.70625
638.2	0.00671	653.2	0.0186	653.2	0.04449	653.2	0.06661	638.4	0.41056	653.2	0.70334
638.4	0.00667	653.4	0.01844	653.4	0.04419	653.4	0.06618	638.6	0.40864	653.4	0.70043
638.6	0.00663	653.6	0.01828	653.6	0.0439	653.6	0.06573	638.8	0.40671	653.6	0.69762
638.8	0.00658	653.8	0.01813	653.8	0.04361	653.8	0.06529	639	0.40479	653.8	0.69481
639	0.00654	654	0.01798	654	0.04332	654	0.06486	639.2	0.40297	654	0.692
639.2	0.0065	654.2	0.01782	654.2	0.04303	654.2	0.06443	639.4	0.40105	654.2	0.68919
639.4	0.00646	654.4	0.01768	654.4	0.04273	654.4	0.06401	639.6	0.39913	654.4	0.68647
639.6	0.00642	654.6	0.01753	654.6	0.04244	654.6	0.06359	639.8	0.39721	654.6	0.68376
639.8	0.00638	654.8	0.01737	654.8	0.04214	654.8	0.06316	640	0.39539	654.8	0.68104
640	0.00634	655	0.01723	655	0.04185	655	0.06275	640.2	0.39347	655	0.67833
640.2	0.0063	655.2	0.01709	655.2	0.04155	655.2	0.06234	640.4	0.39165	655.2	0.67561
640.4	0.00626	655.4	0.01695	655.4	0.04126	655.4	0.06191	640.6	0.38973	655.4	0.673
640.6	0.00622	655.6	0.0168	655.6	0.04097	655.6	0.0615	640.8	0.38791	655.6	0.67038
640.8	0.00618	655.8	0.01666	655.8	0.04067	655.8	0.0611	641	0.38609	655.8	0.66776
641	0.00614	656	0.01652	656	0.04038	656	0.06069	641.2	0.38427	656	0.66514
641.2	0.0061	656.2	0.01638	656.2	0.04009	656.2	0.06028	641.4	0.38245	656.2	0.66262
641.4	0.00607	656.4	0.01625	656.4	0.03979	656.4	0.05988	641.6	0.38063	656.4	0.6601
641.6	0.00603	656.6	0.01611	656.6	0.0395	656.6	0.05948	641.8	0.37881	656.6	0.65758
641.8	0.00599	656.8	0.01598	656.8	0.03921	656.8	0.05907	642	0.37699	656.8	0.65506
642	0.00596	657	0.01585	657	0.03892	657	0.05866	642.2	0.37527	657	0.65264
642.2	0.00592	657.2	0.01572	657.2	0.03863	657.2	0.05826	642.4	0.37345	657.2	0.65021
642.4	0.00588	657.4	0.01559	657.4	0.03834	657.4	0.05786	642.6	0.37173	657.4	0.64779
642.6	0.00585	657.6	0.01545	657.6	0.03806	657.6	0.05745	642.8	0.36991	657.6	0.64537
642.8	0.00582	657.8	0.01533	657.8	0.03777	657.8	0.05705	643	0.36819	657.8	0.64304
643	0.00578	658	0.0152	658	0.03749	658	0.05665	643.2	0.36647	658	0.64062
643.2	0.00575	658.2	0.01508	658.2	0.03721	658.2	0.05625	643.4	0.36476	658.2	0.63829
643.4	0.00571	658.4	0.01495	658.4	0.03693	658.4	0.05585	643.6	0.36304	658.4	0.63596
643.6	0.00568	658.6	0.01483	658.6	0.03665	658.6	0.05545	643.8	0.36132	658.6	0.63373
643.8	0.00565	658.8	0.0147	658.8	0.03638	658.8	0.05505	644	0.3596	658.8	0.63141
644	0.00561	659	0.01458	659	0.03611	659	0.05464	644.2	0.35798	659	0.62918
644.2	0.00558	659.2	0.01445	659.2	0.03584	659.2	0.05424	644.4	0.35626	659.2	0.62695
644.4	0.00555	659.4	0.01434	659.4	0.03557	659.4	0.05384	644.6	0.35464	659.4	0.62472
644.6	0.00552	659.6	0.01421	659.6	0.0353	659.6	0.05344	644.8	0.35293	659.6	0.62258
644.8	0.00548	659.8	0.0141	659.8	0.03504	659.8	0.05304	645	0.35131	659.8	0.62036
645	0.00545	660	0.01397	660	0.03478	660	0.05264	645.2	0.34969	660	0.61822
645.2	0.00542	660.2	0.01386	660.2	0.03453	660.2	0.05224	645.4	0.34797	660.2	0.61609
645.4	0.00539	660.4	0.01373	660.4	0.03427	660.4	0.05183	645.6	0.34635	660.4	0.61405
645.6	0.00536	660.6	0.01362	660.6	0.03402	660.6	0.05143	645.8	0.34474	660.6	0.61192
645.8	0.00533	660.8	0.0135	660.8	0.03377	660.8	0.05105	646	0.34312	660.8	0.60988
646	0.0053	661	0.01339	661	0.03353	661	0.05065	646.2	0.3415	661	0.60785
646.2	0.00527	661.2	0.01326	661.2	0.03329	661.2	0.05025	646.4	0.33998	661.2	0.60581
646.4	0.00524	661.4	0.01315	661.4	0.03305	661.4	0.04986	646.6	0.33837	661.4	0.60378
646.6	0.00521	661.6	0.01304	661.6	0.03282	661.6	0.04947	646.8	0.33675	661.6	0.60174
646.8	0.00518	661.8	0.01292	661.8	0.03259	661.8	0.04907	647	0.33523	661.8	0.5998
647	0.00515	662	0.01281	662	0.03236	662	0.04868	647.2	0.33362	662	0.59786
647.2	0.00512	662.2	0.01268	662.2	0.03214	662.2	0.0483	647.4	0.332	662.2	0.59592
647.4	0.00509	662.4	0.01257	662.4	0.03191	662.4	0.04791	647.6	0.33048	662.4	0.59399
647.6	0.00506	662.6	0.01245	662.6	0.0317	662.6	0.04754	647.8	0.32896	662.6	0.59205
647.8	0.00504	662.8	0.01234	662.8	0.03148	662.8	0.04715	648	0.32735	662.8	0.5902
648	0.00501	663	0.01222	663	0.03128	663	0.04678	648.2	0.32583	663	0.58836
648.2	0.00498	663.2	0.01211	663.2	0.03107	663.2	0.04641	648.4	0.32431	663.2	0.58652
648.4	0.00495	663.4	0.01199	663.4	0.03086	663.4	0.04603	648.6	0.3227	663.4	0.58468
648.6	0.00492	663.6	0.01188	663.6	0.03066	663.6	0.04566	648.8	0.32118	663.6	0.58284
648.8	0.00489	663.8	0.01176	663.8	0.03046	663.8	0.04531	649	0.31966	663.8	0.58099
649	0.00486	664	0.01165	664	0.03026	664	0.04495	649.2	0.31815	664	0.57925
649.2	0.00483	664.2	0.01153	664.2	0.03007	664.2	0.04459	649.4	0.31663	664.2	0.5775
649.4	0.0048	664.4	0.01141	664.4	0.02988	664.4	0.04424	649.6	0.31511	664.4	0.57576
649.6	0.00478	664.6	0.01129	664.6	0.02969	664.6	0.0439	649.8	0.3136	664.6	0.57401
649.8	0.00475	664.8	0.01118	664.8	0.0295	664.8	0.04354	650	0.31208	664.8	0.57227
650	0.00472	665	0.01106	665	0.02932	665	0.04321	650.2	0.31056	665	0.57052
650.2	0.00469	665.2	0.01095	665.2	0.02914	665.2	0.04287	650.4	0.30905	665.2	0.56888
650.4	0.00466	665.4	0.01084	665.4	0.02896	665.4	0.04254	650.6	0.30753	665.4	0.56713
650.6	0.00463	665.6	0.01072	665.6	0.02879	665.6	0.04223	650.8	0.30601	665.6	0.56548
650.8	0.0046	665.8	0.01061	665.8	0.02861	665.8	0.0419	651	0.3045	665.8	0.56383
651	0.00457	666	0.01049	666	0.02843	666	0.04158	651.2	0.30298	666	0.56219
651.2	0.00454	666.2	0.01038	666.2	0.02826	666.2	0.04127	651.4	0.30156	666.2	0.56064
651.4	0.00451	666.4	0.01026	666.4	0.02809	666.4	0.04097	651.6	0.30005	666.4	0.55899
651.6	0.00448	666.6	0.01016	666.6	0.02792	666.6	0.04066	651.8	0.29853	666.6	0.55734
651.8	0.00445	666.8	0.01004	666.8	0.02775	666.8	0.04037	652	0.29712	666.8	0.55579
652	0.00441	667	0.00993	667	0.02758	667	0.04007	652.2	0.2956	667	0.55424
652.2	0.00438	667.2	0.00981	667.2	0.02741	667.2	0.03978	652.4	0.29408	667.2	0.55269
652.4	0.00435	667.4	0.0097	667.4	0.02725	667.4	0.03949	652.6	0.29267	667.4	0.55104
652.6	0.00432	667.6	0.00959	667.6	0.02708	667.6	0.03921	652.8	0.29115	667.6	0.54958
652.8	0.00429	667.8	0.00948	667.8	0.02692	667.8	0.03894	653	0.28974	667.8	0.54803
653	0.00426	668	0.00938	668	0.02675	668	0.03867	653.2	0.28822	668	0.54648
653.2	0.00422	668.2	0.00926	668.2	0.02659	668.2	0.0384	653.4	0.2868	668.2	0.54493
653.4	0.00419	668.4	0.00916	668.4	0.02643	668.4	0.03813	653.6	0.28529	668.4	0.54348
653.6	0.00416	668.6	0.00904	668.6	0.02626	668.6	0.03787	653.8	0.28387	668.6	0.54202
653.8	0.00413	668.8	0.00894	668.8	0.0261	668.8	0.03762	654	0.28246	668.8	0.54047
654	0.00409	669	0.00883	669	0.02593	669	0.03736	654.2	0.28094	669	0.53902
654.2	0.00406	669.2	0.00872	669.2	0.02577	669.2	0.03712	654.4	0.27952	669.2	0.53756
654.4	0.00403	669.4	0.00861	669.4	0.02561	669.4	0.03687	654.6	0.27811	669.4	0.53611
654.6	0.004	669.6	0.00851	669.6	0.02544	669.6	0.03663	654.8	0.27669	669.6	0.53465
654.8	0.00397	669.8	0.00842	669.8	0.02528	669.8	0.0364	655	0.27528	669.8	0.5332
655	0.00394	670	0.00831	670	0.02512	670	0.03616	655.2	0.27376	670	0.53175
655.2	0.00391	670.2	0.00821	670.2	0.02495	670.2	0.03593	655.4	0.27235	670.2	0.53039
655.4	0.00388	670.4	0.00811	670.4	0.02479	670.4	0.0357	655.6	0.27093	670.4	0.52893
655.6	0.00385	670.6	0.00801	670.6	0.02463	670.6	0.03548	655.8	0.26951	670.6	0.52758
655.8	0.00382	670.8	0.00792	670.8	0.02447	670.8	0.03525	656	0.2681	670.8	0.52612
656	0.00379	671	0.00782	671	0.0243	671	0.03503	656.2	0.26678	671	0.52477
656.2	0.00376	671.2	0.00772	671.2	0.02414	671.2	0.03482	656.4	0.26537	671.2	0.52341
656.4	0.00373	671.4	0.00763	671.4	0.02398	671.4	0.03459	656.6	0.26395	671.4	0.52205
656.6	0.00371	671.6	0.00754	671.6	0.02381	671.6	0.03438	656.8	0.26254	671.6	0.5206
656.8	0.00368	671.8	0.00745	671.8	0.02365	671.8	0.03418	657	0.26112	671.8	0.51924
657	0.00365	672	0.00736	672	0.02348	672	0.03397	657.2	0.25981	672	0.51788
657.2	0.00363	672.2	0.00727	672.2	0.02332	672.2	0.03377	657.4	0.25839	672.2	0.51662
657.4	0.0036	672.4	0.00718	672.4	0.02315	672.4	0.03357	657.6	0.25698	672.4	0.51526
657.6	0.00358	672.6	0.0071	672.6	0.02299	672.6	0.03337	657.8	0.25566	672.6	0.51391
657.8	0.00355	672.8	0.00702	672.8	0.02283	672.8	0.03317	658	0.25425	672.8	0.51255
658	0.00353	673	0.00693	673	0.02267	673	0.03297	658.2	0.25293	673	0.51129
658.2	0.0035	673.2	0.00685	673.2	0.0225	673.2	0.03278	658.4	0.25152	673.2	0.50993
658.4	0.00348	673.4	0.00678	673.4	0.02234	673.4	0.03258	658.6	0.2502	673.4	0.50867
658.6	0.00346	673.6	0.0067	673.6	0.02218	673.6	0.03239	658.8	0.24879	673.6	0.50741
658.8	0.00343	673.8	0.00662	673.8	0.02202	673.8	0.0322	659	0.24747	673.8	0.50605
659	0.00341	674	0.00655	674	0.02185	674	0.03202	659.2	0.24616	674	0.50479
659.2	0.00339	674.2	0.00647	674.2	0.02169	674.2	0.03183	659.4	0.24474	674.2	0.50353
659.4	0.00337	674.4	0.0064	674.4	0.02153	674.4	0.03165	659.6	0.24343	674.4	0.50227
659.6	0.00334	674.6	0.00633	674.6	0.02137	674.6	0.03146	659.8	0.24211	674.6	0.50101
659.8	0.00332	674.8	0.00626	674.8	0.02121	674.8	0.03129	660	0.2407	674.8	0.49975
660	0.0033	675	0.00619	675	0.02105	675	0.03111	660.2	0.23938	675	0.49849
660.2	0.00328	675.2	0.00612	675.2	0.02089	675.2	0.03092	660.4	0.23807	675.2	0.49723
660.4	0.00326	675.4	0.00606	675.4	0.02073	675.4	0.03074	660.6	0.23676	675.4	0.49607
660.6	0.00323	675.6	0.00599	675.6	0.02058	675.6	0.03057	660.8	0.23544	675.6	0.49481
660.8	0.00321	675.8	0.00593	675.8	0.02042	675.8	0.03039	661	0.23413	675.8	0.49355
661	0.00319	676	0.00586	676	0.02027	676	0.03023	661.2	0.23281	676	0.49238
661.2	0.00317	676.2	0.0058	676.2	0.02012	676.2	0.03005	661.4	0.2315	676.2	0.49112
661.4	0.00315	676.4	0.00574	676.4	0.01996	676.4	0.02987	661.6	0.23018	676.4	0.48996
661.6	0.00312	676.6	0.00568	676.6	0.01981	676.6	0.02971	661.8	0.22887	676.6	0.4887
661.8	0.0031	676.8	0.00562	676.8	0.01966	676.8	0.02953	662	0.22756	676.8	0.48754
662	0.00308	677	0.00556	677	0.01951	677	0.02935	662.2	0.22624	677	0.48628
662.2	0.00306	677.2	0.0055	677.2	0.01936	677.2	0.02919	662.4	0.22493	677.2	0.48511
662.4	0.00304	677.4	0.00544	677.4	0.01922	677.4	0.02903	662.6	0.22361	677.4	0.48385
662.6	0.00302	677.6	0.00538	677.6	0.01908	677.6	0.02885	662.8	0.2223	677.6	0.48269
662.8	0.003	677.8	0.00533	677.8	0.01893	677.8	0.02868	663	0.22108	677.8	0.48143
663	0.00298	678	0.00527	678	0.01879	678	0.02851	663.2	0.21977	678	0.48027
663.2	0.00295	678.2	0.00521	678.2	0.01865	678.2	0.02834	663.4	0.21846	678.2	0.4791
663.4	0.00293	678.4	0.00516	678.4	0.01851	678.4	0.02818	663.6	0.21724	678.4	0.47784
663.6	0.00291	678.6	0.0051	678.6	0.01837	678.6	0.028	663.8	0.21593	678.6	0.47668
663.8	0.00289	678.8	0.00504	678.8	0.01824	678.8	0.02784	664	0.21472	678.8	0.47542
664	0.00287	679	0.00499	679	0.0181	679	0.02767	664.2	0.2134	679	0.47426
664.2	0.00285	679.2	0.00493	679.2	0.01797	679.2	0.02749	664.4	0.21219	679.2	0.473
664.4	0.00283	679.4	0.00488	679.4	0.01783	679.4	0.02733	664.6	0.21087	679.4	0.47183
664.6	0.00281	679.6	0.00482	679.6	0.01771	679.6	0.02716	664.8	0.20966	679.6	0.47057
664.8	0.00279	679.8	0.00476	679.8	0.01758	679.8	0.02699	665	0.20845	679.8	0.46941
665	0.00277	680	0.00471	680	0.01745	680	0.02682	665.2	0.20723	680	0.46815
665.2	0.00275	680.2	0.00465	680.2	0.01732	680.2	0.02666	665.4	0.20592	680.2	0.46689
665.4	0.00273	680.4	0.0046	680.4	0.0172	680.4	0.02648	665.6	0.20471	680.4	0.46563
665.6	0.00271	680.6	0.00454	680.6	0.01707	680.6	0.02632	665.8	0.20349	680.6	0.46446
665.8	0.00269	680.8	0.00448	680.8	0.01695	680.8	0.02614	666	0.20228	680.8	0.4632
666	0.00267	681	0.00443	681	0.01683	681	0.02598	666.2	0.20117	681	0.46194
666.2	0.00265	681.2	0.00437	681.2	0.01671	681.2	0.0258	666.4	0.19995	681.2	0.46059
666.4	0.00263	681.4	0.00432	681.4	0.01659	681.4	0.02562	666.6	0.19874	681.4	0.45933
666.6	0.00261	681.6	0.00426	681.6	0.01648	681.6	0.02546	666.8	0.19753	681.6	0.45807
666.8	0.00259	681.8	0.0042	681.8	0.01636	681.8	0.02528	667	0.19642	681.8	0.45681
667	0.00257	682	0.00415	682	0.01625	682	0.02512	667.2	0.1952	682	0.45545
667.2	0.00255	682.2	0.00409	682.2	0.01613	682.2	0.02494	667.4	0.19409	682.2	0.45419
667.4	0.00253	682.4	0.00403	682.4	0.01602	682.4	0.02476	667.6	0.19298	682.4	0.45283
667.6	0.00251	682.6	0.00397	682.6	0.01591	682.6	0.0246	667.8	0.19176	682.6	0.45147
667.8	0.00249	682.8	0.00392	682.8	0.0158	682.8	0.02442	668	0.19065	682.8	0.45012
668	0.00247	683	0.00386	683	0.01569	683	0.02424	668.2	0.18954	683	0.44876
668.2	0.00245	683.2	0.0038	683.2	0.01558	683.2	0.02408	668.4	0.18843	683.2	0.4474
668.4	0.00243	683.4	0.00375	683.4	0.01547	683.4	0.0239	668.6	0.18732	683.4	0.44604
668.6	0.00241	683.6	0.00369	683.6	0.01537	683.6	0.02373	668.8	0.1862	683.6	0.44469
668.8	0.00239	683.8	0.00363	683.8	0.01526	683.8	0.02356	669	0.18519	683.8	0.44323
669	0.00237	684	0.00358	684	0.01515	684	0.02338	669.2	0.18408	684	0.44188
669.2	0.00235	684.2	0.00352	684.2	0.01505	684.2	0.02321	669.4	0.18297	684.2	0.44052
669.4	0.00233	684.4	0.00346	684.4	0.01495	684.4	0.02304	669.6	0.18196	684.4	0.43906
669.6	0.00231	684.6	0.00341	684.6	0.01484	684.6	0.02288	669.8	0.18095	684.6	0.43761
669.8	0.00229	684.8	0.00335	684.8	0.01474	684.8	0.0227	670	0.17983	684.8	0.43616
670	0.00227	685	0.0033	685	0.01464	685	0.02254	670.2	0.17882	685	0.4348
670.2	0.00225	685.2	0.00324	685.2	0.01454	685.2	0.02237	670.4	0.17781	685.2	0.43334
670.4	0.00223	685.4	0.00319	685.4	0.01443	685.4	0.0222	670.6	0.1768	685.4	0.43189
670.6	0.0022	685.6	0.00313	685.6	0.01434	685.6	0.02203	670.8	0.17579	685.6	0.43044
670.8	0.00218	685.8	0.00308	685.8	0.01424	685.8	0.02187	671	0.17478	685.8	0.42888
671	0.00217	686	0.00302	686	0.01414	686	0.0217	671.2	0.17377	686	0.42743
671.2	0.00215	686.2	0.00297	686.2	0.01404	686.2	0.02155	671.4	0.17286	686.2	0.42598
671.4	0.00213	686.4	0.00292	686.4	0.01394	686.4	0.02138	671.6	0.17185	686.4	0.42452
671.6	0.00211	686.6	0.00286	686.6	0.01384	686.6	0.02122	671.8	0.17094	686.6	0.42297
671.8	0.00209	686.8	0.00281	686.8	0.01374	686.8	0.02106	672	0.16993	686.8	0.42152
672	0.00207	687	0.00276	687	0.01365	687	0.02091	672.2	0.16902	687	0.41997
672.2	0.00205	687.2	0.00271	687.2	0.01355	687.2	0.02075	672.4	0.16811	687.2	0.41851
672.4	0.00203	687.4	0.00266	687.4	0.01346	687.4	0.02059	672.6	0.16709	687.4	0.41696
672.6	0.00202	687.6	0.00261	687.6	0.01336	687.6	0.02044	672.8	0.16618	687.6	0.41551
672.8	0.002	687.8	0.00256	687.8	0.01327	687.8	0.0203	673	0.16527	687.8	0.41395
673	0.00198	688	0.00251	688	0.01318	688	0.02015	673.2	0.16436	688	0.4125
673.2	0.00196	688.2	0.00246	688.2	0.01308	688.2	0.01999	673.4	0.16345	688.2	0.41095
673.4	0.00194	688.4	0.00241	688.4	0.01299	688.4	0.01985	673.6	0.16254	688.4	0.4094
673.6	0.00192	688.6	0.00236	688.6	0.01289	688.6	0.01971	673.8	0.16174	688.6	0.40794
673.8	0.00191	688.8	0.00231	688.8	0.0128	688.8	0.01957	674	0.16083	688.8	0.40639
674	0.00189	689	0.00226	689	0.01271	689	0.01943	674.2	0.15992	689	0.40484
674.2	0.00187	689.2	0.00222	689.2	0.01262	689.2	0.01929	674.4	0.15911	689.2	0.40339
674.4	0.00185	689.4	0.00217	689.4	0.01253	689.4	0.01915	674.6	0.1582	689.4	0.40184
674.6	0.00184	689.6	0.00212	689.6	0.01243	689.6	0.019	674.8	0.15729	689.6	0.40029
674.8	0.00182	689.8	0.00208	689.8	0.01235	689.8	0.01887	675	0.15648	689.8	0.39873
675	0.0018	690	0.00203	690	0.01226	690	0.01874	675.2	0.15557	690	0.39728
675.2	0.00178	690.2	0.00199	690.2	0.01217	690.2	0.0186	675.4	0.15476	690.2	0.39573
675.4	0.00176	690.4	0.00194	690.4	0.01208	690.4	0.01847	675.6	0.15395	690.4	0.39418
675.6	0.00175	690.6	0.0019	690.6	0.012	690.6	0.01834	675.8	0.15304	690.6	0.39263
675.8	0.00173	690.8	0.00185	690.8	0.01191	690.8	0.01823	676	0.15223	690.8	0.39108
676	0.00171	691	0.00181	691	0.01182	691	0.0181	676.2	0.15142	691	0.38962
676.2	0.00169	691.2	0.00176	691.2	0.01174	691.2	0.01797	676.4	0.15061	691.2	0.38807
676.4	0.00167	691.4	0.00172	691.4	0.01166	691.4	0.01785	676.6	0.14981	691.4	0.38652
676.6	0.00165	691.6	0.00168	691.6	0.01157	691.6	0.01773	676.8	0.1489	691.6	0.38497
676.8	0.00163	691.8	0.00163	691.8	0.01149	691.8	0.0176	677	0.14809	691.8	0.38342
677	0.00162	692	0.00159	692	0.01141	692	0.01748	677.2	0.14728	692	0.38196
677.2	0.0016	692.2	0.00155	692.2	0.01133	692.2	0.01737	677.4	0.14647	692.2	0.38041
677.4	0.00158	692.4	0.0015	692.4	0.01125	692.4	0.01726	677.6	0.14566	692.4	0.37886
677.6	0.00156	692.6	0.00146	692.6	0.01117	692.6	0.01714	677.8	0.14485	692.6	0.37731
677.8	0.00154	692.8	0.00142	692.8	0.01109	692.8	0.01703	678	0.14404	692.8	0.37576
678	0.00153	693	0.00138	693	0.01101	693	0.01692	678.2	0.14323	693	0.37421
678.2	0.00151	693.2	0.00134	693.2	0.01094	693.2	0.01681	678.4	0.14242	693.2	0.37266
678.4	0.00149	693.4	0.0013	693.4	0.01086	693.4	0.01671	678.6	0.14162	693.4	0.3711
678.6	0.00148	693.6	0.00126	693.6	0.01079	693.6	0.0166	678.8	0.14081	693.6	0.36955
678.8	0.00146	693.8	0.00121	693.8	0.01072	693.8	0.0165	679	0.1401	693.8	0.3681
679	0.00145	694	0.00118	694	0.01064	694	0.0164	679.2	0.13929	694	0.36655
679.2	0.00143	694.2	0.00114	694.2	0.01058	694.2	0.0163	679.4	0.13848	694.2	0.365
679.4	0.00141	694.4	0.0011	694.4	0.0105	694.4	0.0162	679.6	0.13767	694.4	0.36345
679.6	0.0014	694.6	0.00106	694.6	0.01043	694.6	0.01611	679.8	0.13686	694.6	0.36189
679.8	0.00139	694.8	0.00102	694.8	0.01036	694.8	0.01601	680	0.13606	694.8	0.36034
680	0.00137	695	0.000981147	695	0.01029	695	0.01593	680.2	0.13535	695	0.35879
680.2	0.00136	695.2	0.000943611	695.2	0.01022	695.2	0.01585	680.4	0.13454	695.2	0.35724
680.4	0.00135	695.4	0.000906075	695.4	0.01016	695.4	0.01577	680.6	0.13373	695.4	0.35569
680.6	0.00134	695.6	0.000869582	695.6	0.01009	695.6	0.01568	680.8	0.13292	695.6	0.35414
680.8	0.00132	695.8	0.000834131	695.8	0.01003	695.8	0.01561	681	0.13221	695.8	0.35259
681	0.00131	696	0.00079868	696	0.00996	696	0.01554	681.2	0.1314	696	0.35104
681.2	0.0013	696.2	0.000764273	696.2	0.0099	696.2	0.01547	681.4	0.1306	696.2	0.34948
681.4	0.00129	696.4	0.000729865	696.4	0.00983	696.4	0.01541	681.6	0.12989	696.4	0.34793
681.6	0.00128	696.6	0.000696499	696.6	0.00977	696.6	0.01535	681.8	0.12908	696.6	0.34638
681.8	0.00127	696.8	0.000664177	696.8	0.00971	696.8	0.01531	682	0.12827	696.8	0.34493
682	0.00126	697	0.000631854	697	0.00964	697	0.01525	682.2	0.12756	697	0.34338
682.2	0.00125	697.2	0.000600574	697.2	0.00958	697.2	0.01521	682.4	0.12675	697.2	0.34183
682.4	0.00124	697.4	0.000569294	697.4	0.00952	697.4	0.01516	682.6	0.12605	697.4	0.34027
682.6	0.00123	697.6	0.000539057	697.6	0.00946	697.6	0.01513	682.8	0.12524	697.6	0.33882
682.8	0.00122	697.8	0.000509863	697.8	0.0094	697.8	0.01511	683	0.12453	697.8	0.33727
683	0.00121	698	0.000481711	698	0.00933	698	0.01508	683.2	0.12372	698	0.33572
683.2	0.0012	698.2	0.000453559	698.2	0.00927	698.2	0.01506	683.4	0.12301	698.2	0.33426
683.4	0.00119	698.4	0.000427492	698.4	0.00921	698.4	0.01505	683.6	0.12231	698.4	0.33271
683.6	0.00118	698.6	0.000401426	698.6	0.00915	698.6	0.01504	683.8	0.1215	698.6	0.33126
683.8	0.00117	698.8	0.000375359	698.8	0.00909	698.8	0.01504	684	0.12079	698.8	0.32971
684	0.00116	699	0.000351378	699	0.00903	699	0.01505	684.2	0.12008	699	0.32825
684.2	0.00114	699.2	0.000327396	699.2	0.00897	699.2	0.01505	684.4	0.11937	699.2	0.3268
684.4	0.00113	699.4	0.000304458	699.4	0.00891	699.4	0.01507	684.6	0.11856	699.4	0.32525
684.6	0.00112	699.6	0.000282562	699.6	0.00884	699.6	0.01509	684.8	0.11786	699.6	0.32379
684.8	0.00111	699.8	0.000260666	699.8	0.00879	699.8	0.01512	685	0.11715	699.8	0.32234
685	0.0011	700	0.000240855	700	0.00872	700	0.01515	685.2	0.11644	700	0.32089
685.2	0.00108	700.2	0.000221045	700.2	0.00867	700.2	0.01519	685.4	0.11573	700.2	0.31943
685.4	0.00107	700.4	0.000202277	700.4	0.0086	700.4	0.01524	685.6	0.11503	700.4	0.31798
685.6	0.00105	700.6	0.000183509	700.6	0.00855	700.6	0.01528	685.8	0.11432	700.6	0.31662
685.8	0.00104	700.8	0.000166826	700.8	0.00848	700.8	0.01534	686	0.11371	700.8	0.31517
686	0.00103	701	0.000150144	701	0.00842	701	0.0154	686.2	0.113	701	0.31371
686.2	0.00101	701.2	0.000134504	701.2	0.00836	701.2	0.01546	686.4	0.1123	701.2	0.31235
686.4	0.000995546	701.4	0.000119906	701.4	0.0083	701.4	0.01553	686.6	0.11159	701.4	0.3109
686.6	0.000980075	701.6	0.000105309	701.6	0.00825	701.6	0.01561	686.8	0.11098	701.6	0.30954
686.8	0.000964276	701.8	9.27971e-05	701.8	0.00818	701.8	0.01569	687	0.11027	701.8	0.30809
687	0.000948476	702	8.02851e-05	702	0.00813	702	0.01578	687.2	0.10967	702	0.30673
687.2	0.000932347	702.2	6.88158e-05	702.2	0.00807	702.2	0.01587	687.4	0.10896	702.2	0.30537
687.4	0.000916054	702.4	5.73465e-05	702.4	0.00801	702.4	0.01597	687.6	0.10835	702.4	0.30402
687.6	0.00089976	702.6	4.79625e-05	702.6	0.00795	702.6	0.01606	687.8	0.10764	702.6	0.30266
687.8	0.000883302	702.8	3.85786e-05	702.8	0.0079	702.8	0.01617	688	0.10704	702.8	0.30121
688	0.000866844	703	3.02372e-05	703	0.00784	703	0.01626	688.2	0.10643	703	0.29994
688.2	0.000850551	703.2	2.29386e-05	703.2	0.00778	703.2	0.01638	688.4	0.10572	703.2	0.29859
688.4	0.000834093	703.4	1.66826e-05	703.4	0.00772	703.4	0.01648	688.6	0.10512	703.4	0.29723
688.6	0.000817964	703.6	1.14693e-05	703.6	0.00767	703.6	0.01659	688.8	0.10451	703.6	0.29587
688.8	0.000801835	703.8	7.29865e-06	703.8	0.00761	703.8	0.01671	689	0.1039	703.8	0.29452
689	0.000785871	704	3.12799e-06	704	0.00756	704	0.01683	689.2	0.1033	704	0.29316
689.2	0.000770235	704.2	1.04266e-06	704.2	0.0075	704.2	0.01694	689.4	0.10269	704.2	0.2919
689.4	0.000754765	704.4	0	704.4	0.00745	704.4	0.01706	689.6	0.10208	704.4	0.29054
689.6	0.000739624	704.6	0	704.6	0.0074	704.6	0.01719	689.8	0.10148	704.6	0.28918
689.8	0.000724976	704.8	1.04266e-06	704.8	0.00735	704.8	0.01731	690	0.10087	704.8	0.28792
690	0.000710493	705	4.17065e-06	705	0.0073	705	0.01743	690.2	0.10026	705	0.28657
690.2	0.000696504	705.2	7.29865e-06	705.2	0.00725	705.2	0.01756	690.4	0.09976	705.2	0.28531
690.4	0.000683008	705.4	1.2512e-05	705.4	0.0072	705.4	0.01767	690.6	0.09915	705.4	0.28395
690.6	0.000670006	705.6	1.98106e-05	705.6	0.00715	705.6	0.0178	690.8	0.09858	705.6	0.28259
690.8	0.000657498	705.8	2.81519e-05	705.8	0.00711	705.8	0.01792	691	0.09801	705.8	0.28133
691	0.000645484	706	3.75359e-05	706	0.00706	706	0.01804	691.2	0.09744	706	0.27997
691.2	0.000633963	706.2	5.00479e-05	706.2	0.00702	706.2	0.01816	691.4	0.09689	706.2	0.27871
691.4	0.000623101	706.4	6.36025e-05	706.4	0.00698	706.4	0.01827	691.6	0.09633	706.4	0.27736
691.6	0.000612732	706.6	7.81998e-05	706.6	0.00693	706.6	0.01839	691.8	0.09578	706.6	0.2761
691.8	0.000603022	706.8	9.59251e-05	706.8	0.00689	706.8	0.01851	692	0.09523	706.8	0.27474
692	0.000593805	707	0.000115736	707	0.00685	707	0.01862	692.2	0.09468	707	0.27338
692.2	0.000585247	707.2	0.000137632	707.2	0.00681	707.2	0.01872	692.4	0.09415	707.2	0.27212
692.4	0.000577347	707.4	0.000161613	707.4	0.00678	707.4	0.01884	692.6	0.09361	707.4	0.27076
692.6	0.000569941	707.6	0.000187679	707.6	0.00674	707.6	0.01894	692.8	0.09308	707.6	0.2695
692.8	0.000563029	707.8	0.000216874	707.8	0.00671	707.8	0.01904	693	0.09255	707.8	0.26815
693	0.000556775	708	0.000249197	708	0.00668	708	0.01915	693.2	0.09202	708	0.26679
693.2	0.000551179	708.2	0.000282562	708.2	0.00665	708.2	0.01924	693.4	0.09151	708.2	0.26543
693.4	0.000545913	708.4	0.000320098	708.4	0.00662	708.4	0.01933	693.6	0.09099	708.4	0.26417
693.6	0.00054114	708.6	0.000359719	708.6	0.0066	708.6	0.01943	693.8	0.09048	708.6	0.26281
693.8	0.000536861	708.8	0.000402468	708.8	0.00657	708.8	0.01951	694	0.08997	708.8	0.26146
694	0.000533075	709	0.000449388	709	0.00654	709	0.01959	694.2	0.08947	709	0.2601
694.2	0.000529619	709.2	0.000498393	709.2	0.00652	709.2	0.01968	694.4	0.08897	709.2	0.25874
694.4	0.000526492	709.4	0.000550526	709.4	0.0065	709.4	0.01976	694.6	0.08848	709.4	0.25738
694.6	0.000523694	709.6	0.000605788	709.6	0.00648	709.6	0.01983	694.8	0.08798	709.6	0.25612
694.8	0.000521061	709.8	0.000664177	709.8	0.00646	709.8	0.01991	695	0.08749	709.8	0.25477
695	0.000518757	710	0.000726737	710	0.00645	710	0.01997	695.2	0.08701	710	0.25341
695.2	0.000516453	710.2	0.000792424	710.2	0.00643	710.2	0.02004	695.4	0.08652	710.2	0.25205
695.4	0.000514313	710.4	0.00086124	710.4	0.00642	710.4	0.02011	695.6	0.08605	710.4	0.2507
695.6	0.000512174	710.6	0.000934227	710.6	0.00641	710.6	0.02017	695.8	0.08557	710.6	0.24934
695.8	0.000510199	710.8	0.00101	710.8	0.00641	710.8	0.02023	696	0.08511	710.8	0.24788
696	0.000508059	711	0.00109	711	0.0064	711	0.02028	696.2	0.08464	711	0.24653
696.2	0.000505755	711.2	0.00117	711.2	0.00639	711.2	0.02033	696.4	0.08418	711.2	0.24517
696.4	0.000503451	711.4	0.00126	711.4	0.00639	711.4	0.02038	696.6	0.08372	711.4	0.24381
696.6	0.000500982	711.6	0.00135	711.6	0.00639	711.6	0.02043	696.8	0.08327	711.6	0.24246
696.8	0.000498184	711.8	0.00144	711.8	0.00639	711.8	0.02048	697	0.08282	711.8	0.2411
697	0.000495222	712	0.00154	712	0.00639	712	0.02052	697.2	0.08237	712	0.23974
697.2	0.00049193	712.2	0.00164	712.2	0.00639	712.2	0.02056	697.4	0.08193	712.2	0.23838
697.4	0.00048831	712.4	0.00174	712.4	0.0064	712.4	0.02061	697.6	0.08149	712.4	0.23693
697.6	0.000484524	712.6	0.00185	712.6	0.00641	712.6	0.02064	697.8	0.08105	712.6	0.23557
697.8	0.00048041	712.8	0.00196	712.8	0.00642	712.8	0.02068	698	0.08062	712.8	0.23421
698	0.000475801	713	0.00207	713	0.00643	713	0.02071	698.2	0.08019	713	0.23286
698.2	0.000471029	713.2	0.00219	713.2	0.00644	713.2	0.02075	698.4	0.07977	713.2	0.2315
698.4	0.000465762	713.4	0.0023	713.4	0.00646	713.4	0.02077	698.6	0.07935	713.4	0.23014
698.6	0.000460166	713.6	0.00242	713.6	0.00647	713.6	0.02081	698.8	0.07893	713.6	0.22879
698.8	0.000454406	713.8	0.00255	713.8	0.00649	713.8	0.02083	699	0.07852	713.8	0.22743
699	0.000448317	714	0.00267	714	0.00651	714	0.02086	699.2	0.0781	714	0.22607
699.2	0.000441898	714.2	0.0028	714.2	0.00653	714.2	0.02089	699.4	0.0777	714.2	0.22471
699.4	0.00043515	714.4	0.00293	714.4	0.00656	714.4	0.02092	699.6	0.07728	714.4	0.22336
699.6	0.000428238	714.6	0.00306	714.6	0.00658	714.6	0.02095	699.8	0.07689	714.6	0.222
699.8	0.000421161	714.8	0.00319	714.8	0.00661	714.8	0.02097	700	0.07648	714.8	0.22064
700	0.000413919	715	0.00333	715	0.00664	715	0.02099	700.2	0.07609	715	0.21928
700.2	0.000406513	715.2	0.00347	715.2	0.00666	715.2	0.02103	700.4	0.0757	715.2	0.21793
700.4	0.000399107	715.4	0.0036	715.4	0.00669	715.4	0.02105	700.6	0.0753	715.4	0.21657
700.6	0.000391536	715.6	0.00374	715.6	0.00673	715.6	0.02108	700.8	0.07491	715.6	0.21521
700.8	0.000383966	715.8	0.00388	715.8	0.00676	715.8	0.0211	701	0.07452	715.8	0.21395
701	0.000376395	716	0.00402	716	0.0068	716	0.02114	701.2	0.07414	716	0.2126
701.2	0.000368824	716.2	0.00416	716.2	0.00683	716.2	0.02116	701.4	0.07375	716.2	0.21124
701.4	0.000361418	716.4	0.0043	716.4	0.00687	716.4	0.02118	701.6	0.07337	716.4	0.20998
701.6	0.000354177	716.6	0.00444	716.6	0.00691	716.6	0.02122	701.8	0.07299	716.6	0.20862
701.8	0.000346935	716.8	0.00458	716.8	0.00695	716.8	0.02124	702	0.07261	716.8	0.20736
702	0.000339858	717	0.00472	717	0.00699	717	0.02126	702.2	0.07223	717	0.2061
702.2	0.000332946	717.2	0.00486	717.2	0.00703	717.2	0.0213	702.4	0.07185	717.2	0.20474
702.4	0.000326363	717.4	0.005	717.4	0.00707	717.4	0.02132	702.6	0.07148	717.4	0.20348
702.6	0.000319779	717.6	0.00514	717.6	0.00711	717.6	0.02136	702.8	0.07111	717.6	0.20222
702.8	0.000313525	717.8	0.00528	717.8	0.00715	717.8	0.02138	703	0.07074	717.8	0.20096
703	0.000307436	718	0.00541	718	0.0072	718	0.02142	703.2	0.07037	718	0.1997
703.2	0.000301511	718.2	0.00555	718.2	0.00724	718.2	0.02145	703.4	0.07	718.2	0.19844
703.4	0.000295915	718.4	0.00568	718.4	0.00729	718.4	0.02149	703.6	0.06963	718.4	0.19718
703.6	0.00029032	718.6	0.00581	718.6	0.00733	718.6	0.02151	703.8	0.06927	718.6	0.19592
703.8	0.000285053	718.8	0.00594	718.8	0.00738	718.8	0.02155	704	0.0689	718.8	0.19466
704	0.000279951	719	0.00607	719	0.00742	719	0.02158	704.2	0.06854	719	0.1935
704.2	0.000274849	719.2	0.0062	719.2	0.00746	719.2	0.02162	704.4	0.06817	719.2	0.19224
704.4	0.000270076	719.4	0.00632	719.4	0.00751	719.4	0.02165	704.6	0.06781	719.4	0.19107
704.6	0.000265303	719.6	0.00645	719.6	0.00755	719.6	0.02169	704.8	0.06745	719.6	0.18981
704.8	0.000260531	719.8	0.00657	719.8	0.0076	719.8	0.02174	705	0.06708	719.8	0.18865
705	0.000255922	720	0.00668	720	0.00764	720	0.02177	705.2	0.06672	720	0.18749
705.2	0.000251314	720.2	0.0068	720.2	0.00768	720.2	0.02181	705.4	0.06636	720.2	0.18632
705.4	0.000246706	720.4	0.00691	720.4	0.00772	720.4	0.02185	705.6	0.066	720.4	0.18516
705.6	0.000242098	720.6	0.00703	720.6	0.00777	720.6	0.02189	705.8	0.06565	720.6	0.184
705.8	0.000237489	720.8	0.00714	720.8	0.00781	720.8	0.02192	706	0.06528	720.8	0.18283
706	0.000232881	721	0.00724	721	0.00785	721	0.02197	706.2	0.06493	721	0.18167
706.2	0.000228108	721.2	0.00735	721.2	0.00789	721.2	0.02202	706.4	0.06457	721.2	0.1806
706.4	0.000223171	721.4	0.00745	721.4	0.00792	721.4	0.02205	706.6	0.06422	721.4	0.17944
706.6	0.000218233	721.6	0.00755	721.6	0.00796	721.6	0.0221	706.8	0.06387	721.6	0.17837
706.8	0.000213131	721.8	0.00764	721.8	0.008	721.8	0.02215	707	0.06351	721.8	0.17721
707	0.0002077	722	0.00774	722	0.00803	722	0.02218	707.2	0.06316	722	0.17614
707.2	0.000202269	722.2	0.00783	722.2	0.00807	722.2	0.02223	707.4	0.06281	722.2	0.17508
707.4	0.000196838	722.4	0.00793	722.4	0.0081	722.4	0.02228	707.6	0.06246	722.4	0.17401
707.6	0.000191078	722.6	0.00801	722.6	0.00814	722.6	0.02232	707.8	0.06212	722.6	0.17294
707.8	0.000185153	722.8	0.00809	722.8	0.00817	722.8	0.02237	708	0.06177	722.8	0.17188
708	0.000179063	723	0.00818	723	0.0082	723	0.02242	708.2	0.06143	723	0.17081
708.2	0.000172809	723.2	0.00826	723.2	0.00823	723.2	0.02247	708.4	0.06109	723.2	0.16974
708.4	0.000166391	723.4	0.00833	723.4	0.00825	723.4	0.02251	708.6	0.06074	723.4	0.16878
708.6	0.000159972	723.6	0.00841	723.6	0.00828	723.6	0.02256	708.8	0.0604	723.6	0.16771
708.8	0.000153389	723.8	0.00848	723.8	0.0083	723.8	0.02261	709	0.06006	723.8	0.16674
709	0.000146641	724	0.00855	724	0.00833	724	0.02265	709.2	0.05973	724	0.16577
709.2	0.000139729	724.2	0.00862	724.2	0.00835	724.2	0.02271	709.4	0.05939	724.2	0.1647
709.4	0.000132981	724.4	0.00869	724.4	0.00837	724.4	0.02276	709.6	0.05905	724.4	0.16373
709.6	0.000126068	724.6	0.00876	724.6	0.0084	724.6	0.02281	709.8	0.05873	724.6	0.16276
709.8	0.000118992	724.8	0.00882	724.8	0.00841	724.8	0.02285	710	0.0584	724.8	0.1618
710	0.000112079	725	0.00889	725	0.00843	725	0.02291	710.2	0.05806	725	0.16083
710.2	0.000105331	725.2	0.00895	725.2	0.00845	725.2	0.02296	710.4	0.05774	725.2	0.15995
710.4	9.8419e-05	725.4	0.009	725.4	0.00846	725.4	0.02301	710.6	0.05742	725.4	0.15898
710.6	9.16712e-05	725.6	0.00905	725.6	0.00848	725.6	0.02307	710.8	0.05709	725.6	0.15801
710.8	8.49234e-05	725.8	0.00911	725.8	0.00849	725.8	0.02311	711	0.05677	725.8	0.15714
711	7.85048e-05	726	0.00917	726	0.0085	726	0.02316	711.2	0.05646	726	0.15617
711.2	7.20861e-05	726.2	0.00922	726.2	0.00852	726.2	0.02322	711.4	0.05613	726.2	0.1553
711.4	6.59967e-05	726.4	0.00927	726.4	0.00852	726.4	0.02327	711.6	0.05582	726.4	0.15433
711.6	5.99072e-05	726.6	0.00931	726.6	0.00853	726.6	0.02333	711.8	0.0555	726.6	0.15346
711.8	5.41469e-05	726.8	0.00937	726.8	0.00854	726.8	0.02337	712	0.05519	726.8	0.15259
712	4.87157e-05	727	0.00941	727	0.00855	727	0.02342	712.2	0.05488	727	0.15171
712.2	4.34492e-05	727.2	0.00945	727.2	0.00856	727.2	0.02348	712.4	0.05456	727.2	0.15074
712.4	3.83472e-05	727.4	0.00949	727.4	0.00856	727.4	0.02353	712.6	0.05426	727.4	0.14987
712.6	3.37389e-05	727.6	0.00953	727.6	0.00856	727.6	0.02358	712.8	0.05395	727.6	0.149
712.8	2.92953e-05	727.8	0.00957	727.8	0.00857	727.8	0.02363	713	0.05364	727.8	0.14813
713	2.51808e-05	728	0.00962	728	0.00857	728	0.02369	713.2	0.05334	728	0.14725
713.2	2.13954e-05	728.2	0.00966	728.2	0.00857	728.2	0.02374	713.4	0.05304	728.2	0.14648
713.4	1.77747e-05	728.4	0.00969	728.4	0.00857	728.4	0.02378	713.6	0.05273	728.4	0.1456
713.6	1.46476e-05	728.6	0.00972	728.6	0.00857	728.6	0.02384	713.8	0.05243	728.6	0.14473
713.8	1.18498e-05	728.8	0.00976	728.8	0.00857	728.8	0.02389	714	0.05213	728.8	0.14386
714	9.21649e-06	729	0.00979	729	0.00857	729	0.02394	714.2	0.05183	729	0.14308
714.2	7.07695e-06	729.2	0.00982	729.2	0.00857	729.2	0.024	714.4	0.05153	729.2	0.14221
714.4	5.10199e-06	729.4	0.00986	729.4	0.00856	729.4	0.02404	714.6	0.05124	729.4	0.14134
714.6	3.62077e-06	729.6	0.00988	729.6	0.00856	729.6	0.02409	714.8	0.05094	729.6	0.14056
714.8	2.30412e-06	729.8	0.00991	729.8	0.00855	729.8	0.02414	715	0.05064	729.8	0.13969
715	1.31664e-06	730	0.00993	730	0.00855	730	0.02419	715.2	0.05035	730	0.13892
715.2	4.93741e-07	730.2	0.00996	730.2	0.00854	730.2	0.02424	715.4	0.05006	730.2	0.13804
715.4	1.6458e-07	730.4	0.00998	730.4	0.00853	730.4	0.02429	715.6	0.04976	730.4	0.13727
715.6	0	730.6	0.01	730.6	0.00853	730.6	0.02434	715.8	0.04948	730.6	0.13649
715.8	1.6458e-07	730.8	0.01002	730.8	0.00852	730.8	0.02437	716	0.04919	730.8	0.13562
716	4.93741e-07	731	0.01004	731	0.0085	731	0.02442	716.2	0.04889	731	0.13484
716.2	1.15206e-06	731.2	0.01006	731.2	0.0085	731.2	0.02447	716.4	0.04861	731.2	0.13407
716.4	2.13954e-06	731.4	0.01007	731.4	0.00849	731.4	0.02451	716.6	0.04832	731.4	0.1332
716.6	3.2916e-06	731.6	0.0101	731.6	0.00848	731.6	0.02455	716.8	0.04803	731.6	0.13242
716.8	4.77283e-06	731.8	0.01011	731.8	0.00846	731.8	0.0246	717	0.04775	731.8	0.13164
717	6.58321e-06	732	0.01012	732	0.00845	732	0.02463	717.2	0.04746	732	0.13087
717.2	8.72275e-06	732.2	0.01013	732.2	0.00844	732.2	0.02467	717.4	0.04717	732.2	0.13009
717.4	1.10269e-05	732.4	0.01014	732.4	0.00842	732.4	0.02472	717.6	0.04689	732.4	0.12922
717.6	1.36602e-05	732.6	0.01015	732.6	0.0084	732.6	0.02475	717.8	0.04662	732.6	0.12845
717.8	1.67872e-05	732.8	0.01015	732.8	0.00838	732.8	0.02479	718	0.04633	732.8	0.12767
718	2.02434e-05	733	0.01016	733	0.00837	733	0.02481	718.2	0.04605	733	0.12689
718.2	2.40287e-05	733.2	0.01016	733.2	0.00835	733.2	0.02484	718.4	0.04578	733.2	0.12612
718.4	2.83078e-05	733.4	0.01016	733.4	0.00833	733.4	0.02488	718.6	0.0455	733.4	0.12534
718.6	3.2916e-05	733.6	0.01016	733.6	0.00831	733.6	0.0249	718.8	0.04522	733.6	0.12466
718.8	3.81826e-05	733.8	0.01015	733.8	0.00829	733.8	0.02493	719	0.04495	733.8	0.12389
719	4.39429e-05	734	0.01015	734	0.00826	734	0.02496	719.2	0.04468	734	0.12311
719.2	5.03615e-05	734.2	0.01014	734.2	0.00824	734.2	0.02499	719.4	0.04441	734.2	0.12234
719.4	5.72739e-05	734.4	0.01013	734.4	0.00822	734.4	0.025	719.6	0.04414	734.4	0.12156
719.6	6.50092e-05	734.6	0.01012	734.6	0.00819	734.6	0.02502	719.8	0.04388	734.6	0.12088
719.8	7.34028e-05	734.8	0.01011	734.8	0.00817	734.8	0.02504	720	0.04361	734.8	0.12011
720	8.26193e-05	735	0.01008	735	0.00814	735	0.02506	720.2	0.04334	735	0.11943
720.2	9.26587e-05	735.2	0.01006	735.2	0.00811	735.2	0.02507	720.4	0.04309	735.2	0.11865
720.4	0.000103521	735.4	0.01004	735.4	0.00808	735.4	0.02508	720.6	0.04283	735.4	0.11797
720.6	0.000115206	735.6	0.01002	735.6	0.00804	735.6	0.02509	720.8	0.04257	735.6	0.1172
720.8	0.000128043	735.8	0.00999	735.8	0.00802	735.8	0.0251	721	0.04231	735.8	0.11652
721	0.000141704	736	0.00997	736	0.00798	736	0.0251	721.2	0.04206	736	0.11575
721.2	0.000156516	736.2	0.00994	736.2	0.00795	736.2	0.0251	721.4	0.04181	736.2	0.11507
721.4	0.000172315	736.4	0.0099	736.4	0.00791	736.4	0.0251	721.6	0.04156	736.4	0.11439
721.6	0.000189267	736.6	0.00987	736.6	0.00787	736.6	0.0251	721.8	0.04131	736.6	0.11361
721.8	0.000207207	736.8	0.00982	736.8	0.00783	736.8	0.0251	722	0.04107	736.8	0.11293
722	0.000226298	737	0.00978	737	0.00779	737	0.02509	722.2	0.04082	737	0.11226
722.2	0.000246541	737.2	0.00974	737.2	0.00775	737.2	0.02509	722.4	0.04058	737.2	0.11158
722.4	0.000267937	737.4	0.00969	737.4	0.00771	737.4	0.02508	722.6	0.04035	737.4	0.1109
722.6	0.00029032	737.6	0.00964	737.6	0.00766	737.6	0.02507	722.8	0.04011	737.6	0.11022
722.8	0.000313854	737.8	0.00958	737.8	0.00761	737.8	0.02504	723	0.03987	737.8	0.10954
723	0.000338377	738	0.00953	738	0.00756	738	0.02503	723.2	0.03964	738	0.10886
723.2	0.000363887	738.2	0.00947	738.2	0.00752	738.2	0.02501	723.4	0.03941	738.2	0.10818
723.4	0.000390384	738.4	0.00941	738.4	0.00746	738.4	0.02499	723.6	0.03919	738.4	0.1076
723.6	0.000417705	738.6	0.00934	738.6	0.00741	738.6	0.02496	723.8	0.03895	738.6	0.10692
723.8	0.000445848	738.8	0.00927	738.8	0.00735	738.8	0.02493	724	0.03873	738.8	0.10624
724	0.000474814	739	0.0092	739	0.00729	739	0.0249	724.2	0.03851	739	0.10557
724.2	0.000504438	739.2	0.00913	739.2	0.00723	739.2	0.02487	724.4	0.03829	739.2	0.10498
724.4	0.000534557	739.4	0.00904	739.4	0.00718	739.4	0.02483	724.6	0.03806	739.4	0.10431
724.6	0.000565169	739.6	0.00897	739.6	0.00711	739.6	0.0248	724.8	0.03784	739.6	0.10363
724.8	0.00059611	739.8	0.00889	739.8	0.00704	739.8	0.02475	725	0.03763	739.8	0.10305
725	0.00062738	740	0.00879	740	0.00698	740	0.0247	725.2	0.03741	740	0.10237
725.2	0.000658815	740.2	0.00871	740.2	0.00691	740.2	0.02466	725.4	0.03719	740.2	0.10178
725.4	0.000690249	740.4	0.00861	740.4	0.00684	740.4	0.02461	725.6	0.03698	740.4	0.10111
725.6	0.00072152	740.6	0.00851	740.6	0.00677	740.6	0.02456	725.8	0.03677	740.6	0.10052
725.8	0.000752461	740.8	0.00842	740.8	0.00669	740.8	0.0245	726	0.03656	740.8	0.09994
726	0.000783237	741	0.00831	741	0.00662	741	0.02444	726.2	0.03635	741	0.09926
726.2	0.000813355	741.2	0.00821	741.2	0.00654	741.2	0.02439	726.4	0.03613	741.2	0.09868
726.4	0.000842815	741.4	0.00809	741.4	0.00646	741.4	0.02433	726.6	0.03593	741.4	0.0981
726.6	0.000871617	741.6	0.00799	741.6	0.00638	741.6	0.02426	726.8	0.03572	741.6	0.09742
726.8	0.000899431	741.8	0.00787	741.8	0.00629	741.8	0.0242	727	0.03551	741.8	0.09684
727	0.000926258	742	0.00775	742	0.0062	742	0.02413	727.2	0.0353	742	0.09626
727.2	0.000951932	742.2	0.00763	742.2	0.00612	742.2	0.02406	727.4	0.03509	742.2	0.09568
727.4	0.00097629	742.4	0.00751	742.4	0.00603	742.4	0.02397	727.6	0.03489	742.4	0.095
727.6	0.00099966	742.6	0.00738	742.6	0.00594	742.6	0.02389	727.8	0.03469	742.6	0.09442
727.8	0.00102	742.8	0.00725	742.8	0.00585	742.8	0.02382	728	0.03447	742.8	0.09384
728	0.00104	743	0.00712	743	0.00576	743	0.02373	728.2	0.03427	743	0.09325
728.2	0.00106	743.2	0.00698	743.2	0.00566	743.2	0.02364	728.4	0.03407	743.2	0.09267
728.4	0.00108	743.4	0.00684	743.4	0.00556	743.4	0.02356	728.6	0.03387	743.4	0.09209
728.6	0.00109	743.6	0.0067	743.6	0.00546	743.6	0.02347	728.8	0.03366	743.6	0.09151
728.8	0.0011	743.8	0.00656	743.8	0.00536	743.8	0.02337	729	0.03345	743.8	0.09093
729	0.00111	744	0.00641	744	0.00526	744	0.02328	729.2	0.03325	744	0.09035
729.2	0.00112	744.2	0.00626	744.2	0.00516	744.2	0.02317	729.4	0.03305	744.2	0.08976
729.4	0.00113	744.4	0.00611	744.4	0.00506	744.4	0.02307	729.6	0.03285	744.4	0.08918
729.6	0.00113	744.6	0.00595	744.6	0.00496	744.6	0.02297	729.8	0.03264	744.6	0.0886
729.8	0.00113	744.8	0.0058	744.8	0.00485	744.8	0.02285	730	0.03244	744.8	0.08802
730	0.00113	745	0.00564	745	0.00475	745	0.02275	730.2	0.03224	745	0.08744
730.2	0.00113	745.2	0.00547	745.2	0.00465	745.2	0.02264	730.4	0.03204	745.2	0.08685
730.4	0.00113	745.4	0.00531	745.4	0.00454	745.4	0.02252	730.6	0.03184	745.4	0.08627
730.6	0.00112	745.6	0.00514	745.6	0.00444	745.6	0.02241	730.8	0.03163	745.6	0.08569
730.8	0.00111	745.8	0.00497	745.8	0.00433	745.8	0.02229	731	0.03143	745.8	0.08511
731	0.0011	746	0.0048	746	0.00423	746	0.02216	731.2	0.03124	746	0.08463
731.2	0.00109	746.2	0.00462	746.2	0.00413	746.2	0.02204	731.4	0.03104	746.2	0.08404
731.4	0.00107	746.4	0.00445	746.4	0.00402	746.4	0.02191	731.6	0.03084	746.4	0.08346
731.6	0.00106	746.6	0.00427	746.6	0.00392	746.6	0.02178	731.8	0.03064	746.6	0.08288
731.8	0.00104	746.8	0.00408	746.8	0.00382	746.8	0.02165	732	0.03044	746.8	0.0823
732	0.00101	747	0.0039	747	0.00372	747	0.02151	732.2	0.03025	747	0.08181
732.2	0.000992583	747.2	0.00371	747.2	0.00362	747.2	0.02138	732.4	0.03005	747.2	0.08123
732.4	0.00096839	747.4	0.00353	747.4	0.00352	747.4	0.02124	732.6	0.02985	747.4	0.08065
732.6	0.000942551	747.6	0.00334	747.6	0.00342	747.6	0.0211	732.8	0.02966	747.6	0.08017
732.8	0.00091556	747.8	0.00314	747.8	0.00332	747.8	0.02096	733	0.02947	747.8	0.07958
733	0.000887087	748	0.00295	748	0.00323	748	0.02082	733.2	0.02928	748	0.0791
733.2	0.000857628	748.2	0.00275	748.2	0.00313	748.2	0.02068	733.4	0.02909	748.2	0.07852
733.4	0.00082718	748.4	0.00255	748.4	0.00304	748.4	0.02052	733.6	0.02889	748.4	0.07799
733.6	0.000795745	748.6	0.00235	748.6	0.00295	748.6	0.02038	733.8	0.0287	748.6	0.07746
733.8	0.000763652	748.8	0.00215	748.8	0.00286	748.8	0.02023	734	0.02851	748.8	0.07694
734	0.000730901	749	0.00195	749	0.00278	749	0.02008	734.2	0.02833	749	0.0764
734.2	0.00069782	749.2	0.00174	749.2	0.00269	749.2	0.01992	734.4	0.02814	749.2	0.07588
734.4	0.000664575	749.4	0.00153	749.4	0.00261	749.4	0.01977	734.6	0.02795	749.4	0.07537
734.6	0.000631001	749.6	0.00132	749.6	0.00253	749.6	0.01962	734.8	0.02776	749.6	0.07484
734.8	0.000597591	749.8	0.00111	749.8	0.00245	749.8	0.01945	735	0.02758	749.8	0.07433
735	0.000564181	750	0.000897733	750	0.00238	750	0.0193	735.2	0.0274	750	0.07382
735.2	0.0005311			750.2	0.00231	750.2	0.01913	735.4	0.02722	750.2	0.0733
735.4	0.000498514			750.4	0.00224	750.4	0.01898	735.6	0.02703	750.4	0.0728
735.6	0.00046642			750.6	0.00217	750.6	0.01882	735.8	0.02685	750.6	0.07228
735.8	0.00043515			750.8	0.00211	750.8	0.01866	736	0.02667	750.8	0.07178
736	0.000404538			751	0.00204	751	0.0185	736.2	0.0265	751	0.07128
736.2	0.000374749			751.2	0.00198	751.2	0.01833	736.4	0.02632	751.2	0.07078
736.4	0.000345948			751.4	0.00192	751.4	0.01817	736.6	0.02614	751.4	0.07028
736.6	0.000318298			751.6	0.00187	751.6	0.01801	736.8	0.02597	751.6	0.06978
736.8	0.000291801			751.8	0.00182	751.8	0.01785	737	0.02579	751.8	0.06928
737	0.000266455			752	0.00177	752	0.01768	737.2	0.02562	752	0.06878
737.2	0.000242427			752.2	0.00172	752.2	0.01752	737.4	0.02545	752.2	0.06829
737.4	0.000219715			752.4	0.00167	752.4	0.01736	737.6	0.02527	752.4	0.0678
737.6	0.000198155			752.6	0.00163	752.6	0.01719	737.8	0.0251	752.6	0.06731
737.8	0.000178076			752.8	0.00159	752.8	0.01704	738	0.02493	752.8	0.06682
738	0.000159314			753	0.00155	753	0.01687	738.2	0.02477	753	0.06632
738.2	0.000142033			753.2	0.00152	753.2	0.01671	738.4	0.0246	753.2	0.06583
738.4	0.000125904			753.4	0.00148	753.4	0.01654	738.6	0.02444	753.4	0.06534
738.6	0.000111256			753.6	0.00145	753.6	0.01638	738.8	0.02426	753.6	0.06485
738.8	9.77607e-05			753.8	0.00142	753.8	0.01622	739	0.0241	753.8	0.06435
739	8.57463e-05			754	0.00139	754	0.01606	739.2	0.02394	754	0.06386
739.2	7.47194e-05			754.2	0.00136	754.2	0.01589	739.4	0.02378	754.2	0.06337
739.4	6.50092e-05			754.4	0.00134	754.4	0.01574	739.6	0.02361	754.4	0.06288
739.6	5.6451e-05			754.6	0.00132	754.6	0.01558	739.8	0.02344	754.6	0.06239
739.8	4.88803e-05			754.8	0.00129	754.8	0.01541	740	0.02329	754.8	0.06189
740	4.22971e-05			755	0.00127	755	0.01526	740.2	0.02313	755	0.0614
740.2	3.67014e-05			755.2	0.00125	755.2	0.01509	740.4	0.02297	755.2	0.0609
740.4	3.19286e-05			755.4	0.00124	755.4	0.01494	740.6	0.02282	755.4	0.06041
740.6	2.79786e-05			755.6	0.00122	755.6	0.01478	740.8	0.02266	755.6	0.0599
740.8	2.4687e-05			755.8	0.0012	755.8	0.01462	741	0.0225	755.8	0.05941
741	2.22183e-05			756	0.00119	756	0.01446	741.2	0.02234	756	0.05891
741.2	2.02434e-05			756.2	0.00118	756.2	0.01429	741.4	0.02219	756.2	0.05841
741.4	1.87621e-05			756.4	0.00116	756.4	0.01414	741.6	0.02204	756.4	0.05791
741.6	1.77747e-05			756.6	0.00115	756.6	0.01398	741.8	0.02189	756.6	0.05741
741.8	1.72809e-05			756.8	0.00114	756.8	0.01382	742	0.02174	756.8	0.05691
742	1.71163e-05			757	0.00113	757	0.01366	742.2	0.02158	757	0.0564
742.2	1.72809e-05			757.2	0.00112	757.2	0.0135	742.4	0.02144	757.2	0.0559
742.4	1.77747e-05			757.4	0.00111	757.4	0.01334	742.6	0.02129	757.4	0.0554
742.6	1.8433e-05			757.6	0.0011	757.6	0.01318	742.8	0.02115	757.6	0.05489
742.8	1.92559e-05			757.8	0.00109	757.8	0.01302	743	0.02101	757.8	0.0544
743	2.02434e-05			758	0.00108	758	0.01285	743.2	0.02086	758	0.05389
743.2	2.12308e-05			758.2	0.00107	758.2	0.01269	743.4	0.02071	758.2	0.05339
743.4	2.25475e-05			758.4	0.00106	758.4	0.01252	743.6	0.02057	758.4	0.05288
743.6	2.36996e-05			758.6	0.00105	758.6	0.01236	743.8	0.02043	758.6	0.05239
743.8	2.50162e-05			758.8	0.00104	758.8	0.01219	744	0.0203	758.8	0.05189
744	2.64974e-05			759	0.00104	759	0.01203	744.2	0.02016	759	0.05139
744.2	2.78141e-05			759.2	0.00103	759.2	0.01186	744.4	0.02002	759.2	0.0509
744.4	2.92953e-05			759.4	0.00102	759.4	0.01169	744.6	0.01989	759.4	0.0504
744.6	3.07765e-05			759.6	0.00101	759.6	0.01152	744.8	0.01975	759.6	0.04992
744.8	3.22577e-05			759.8	0.001	759.8	0.01134	745	0.01962	759.8	0.04942
745	3.37389e-05			760	0.000995032	760	0.01117	745.2	0.01948	760	0.04895
745.2	3.53847e-05			760.2	0.000986405	760.2	0.011	745.4	0.01935	760.2	0.04846
745.4	3.70306e-05			760.4	0.000977777	760.4	0.01082	745.6	0.01923	760.4	0.04799
745.6	3.86764e-05			760.6	0.000969725	760.6	0.01064	745.8	0.0191	760.6	0.04751
745.8	4.03222e-05			760.8	0.000961098	760.8	0.01047	746	0.01897	760.8	0.04705
746	4.21325e-05			761	0.00095247	761	0.01028	746.2	0.01884	761	0.04658
746.2	4.41075e-05			761.2	0.000943268	761.2	0.0101	746.4	0.01871	761.2	0.04612
746.4	4.60825e-05			761.4	0.00093464	761.4	0.00992	746.6	0.01859	761.4	0.04566
746.6	4.8222e-05			761.6	0.000926013	761.6	0.00974	746.8	0.01846	761.6	0.04522
746.8	5.05261e-05			761.8	0.000917385	761.8	0.00955	747	0.01834	761.8	0.04477
747	5.29948e-05			762	0.000908183	762	0.00937	747.2	0.01822	762	0.04433
747.2	5.56281e-05			762.2	0.000899555	762.2	0.00918	747.4	0.0181	762.2	0.04391
747.4	5.82614e-05			762.4	0.000890353	762.4	0.00899	747.6	0.01797	762.4	0.04348
747.6	6.12238e-05			762.6	0.00088115	762.6	0.0088	747.8	0.01785	762.6	0.04305
747.8	6.41863e-05			762.8	0.000872523	762.8	0.00861	748	0.01773	762.8	0.04265
748	6.74779e-05			763	0.00086332	763	0.00842	748.2	0.01761	763	0.04224
748.2	7.09341e-05			763.2	0.000854692	763.2	0.00823	748.4	0.01749	763.2	0.04184
748.4	7.43903e-05			763.4	0.000846065	763.4	0.00804	748.6	0.01738	763.4	0.04144
748.6	7.81756e-05			763.6	0.000836862	763.6	0.00785	748.8	0.01726	763.6	0.04106
748.8	8.21255e-05			763.8	0.000828235	763.8	0.00766	749	0.01714	763.8	0.04068
749	8.60755e-05			764	0.000819608	764	0.00747	749.2	0.01701	764	0.04031
749.2	9.019e-05			764.2	0.00081098	764.2	0.00728	749.4	0.0169	764.2	0.03994
749.4	9.44691e-05			764.4	0.000802353	764.4	0.00709	749.6	0.01678	764.4	0.03958
749.6	9.89127e-05			764.6	0.0007943	764.6	0.0069	749.8	0.01666	764.6	0.03922
749.8	0.000103356			764.8	0.000785673	764.8	0.00671	750	0.01655	764.8	0.03889
750	0.000107965			765	0.000777621	765	0.00652	750.2	0.01643	765	0.03855
750.2	0.000112408			765.2	0.000769568	765.2	0.00634	750.4	0.01632	765.2	0.03821
750.4	0.000117017			765.4	0.000761516	765.4	0.00615	750.6	0.0162	765.4	0.03788
750.6	0.000121625			765.6	0.000753464	765.6	0.00597	750.8	0.01608	765.6	0.03756
750.8	0.000126233			765.8	0.000745987	765.8	0.00579	751	0.01596	765.8	0.03725
751	0.000130677			766	0.000737934	766	0.00561	751.2	0.01584	766	0.03694
751.2	0.00013512			766.2	0.000730457	766.2	0.00543	751.4	0.01573	766.2	0.03663
751.4	0.000139564			766.4	0.00072298	766.4	0.00526	751.6	0.01561	766.4	0.03633
751.6	0.000143843			766.6	0.000715503	766.6	0.00509	751.8	0.01549	766.6	0.03604
751.8	0.000147958			766.8	0.000708026	766.8	0.00492	752	0.01538	766.8	0.03574
752	0.000152072			767	0.000700549	767	0.00476	752.2	0.01525	767	0.03546
752.2	0.000156022			767.2	0.000693647	767.2	0.00459	752.4	0.01514	767.2	0.03517
752.4	0.000159807			767.4	0.00068617	767.4	0.00444	752.6	0.01502	767.4	0.0349
752.6	0.000163428			767.6	0.000679268	767.6	0.00428	752.8	0.0149	767.6	0.03462
752.8	0.000166884			767.8	0.000671791	767.8	0.00413	753	0.01478	767.8	0.03436
753	0.000170176			768	0.000664889	768	0.00398	753.2	0.01467	768	0.03409
753.2	0.000173303			768.2	0.000657987	768.2	0.00384	753.4	0.01455	768.2	0.03382
753.4	0.00017643			768.4	0.000651085	768.4	0.0037	753.6	0.01443	768.4	0.03355
753.6	0.000179392			768.6	0.000643608	768.6	0.00356	753.8	0.01431	768.6	0.03329
753.8	0.00018219			768.8	0.000636706	768.8	0.00343	754	0.01419	768.8	0.03304
754	0.000184988			769	0.000629804	769	0.00331	754.2	0.01407	769	0.03278
754.2	0.000187621			769.2	0.000622902	769.2	0.00318	754.4	0.01395	769.2	0.03253
754.4	0.000190255			769.4	0.000615425	769.4	0.00307	754.6	0.01384	769.4	0.03227
754.6	0.000193053			769.6	0.000608523	769.6	0.00295	754.8	0.01372	769.6	0.03202
754.8	0.000195686			769.8	0.000601621	769.8	0.00284	755	0.0136	769.8	0.03177
755	0.000198484			770	0.000594144	770	0.00274	755.2	0.01349	770	0.03152
755.2	0.000201282			770.2	0.000587242	770.2	0.00263	755.4	0.01336	770.2	0.03127
755.4	0.000204244			770.4	0.000579764	770.4	0.00254	755.6	0.01324	770.4	0.03101
755.6	0.000207207			770.6	0.000572863	770.6	0.00244	755.8	0.01313	770.6	0.03076
755.8	0.000210498			770.8	0.000565385	770.8	0.00236	756	0.01301	770.8	0.03051
756	0.000213954			771	0.000557908	771	0.00227	756.2	0.01289	771	0.03026
756.2	0.00021741			771.2	0.000551006	771.2	0.00219	756.4	0.01278	771.2	0.03001
756.4	0.00022136			771.4	0.000543529	771.4	0.00211	756.6	0.01267	771.4	0.02976
756.6	0.00022531			771.6	0.000536052	771.6	0.00204	756.8	0.01255	771.6	0.02951
756.8	0.000229754			771.8	0.000528575	771.8	0.00197	757	0.01243	771.8	0.02926
757	0.000234198			772	0.000521673	772	0.00191	757.2	0.01232	772	0.02901
757.2	0.000239135			772.2	0.000514196	772.2	0.00184	757.4	0.0122	772.2	0.02875
757.4	0.000244237			772.4	0.000506719	772.4	0.00178	757.6	0.01209	772.4	0.0285
757.6	0.000249504			772.6	0.000499817	772.6	0.00173	757.8	0.01198	772.6	0.02825
757.8	0.000255099			772.8	0.00049234	772.8	0.00168	758	0.01187	772.8	0.028
758	0.000261024			773	0.000485438	773	0.00163	758.2	0.01176	773	0.02775
758.2	0.000266949			773.2	0.000477961	773.2	0.00158	758.4	0.01166	773.2	0.02748
758.4	0.000273368			773.4	0.000471059	773.4	0.00154	758.6	0.01154	773.4	0.02723
758.6	0.000279786			773.6	0.000464157	773.6	0.00149	758.8	0.01144	773.6	0.02698
758.8	0.00028637			773.8	0.000457255	773.8	0.00146	759	0.01133	773.8	0.02673
759	0.000293282			774	0.000450353	774	0.00142	759.2	0.01123	774	0.02648
759.2	0.000300194			774.2	0.000444026	774.2	0.00138	759.4	0.01113	774.2	0.02622
759.4	0.000307271			774.4	0.000437699	774.4	0.00135	759.6	0.01103	774.4	0.02597
759.6	0.000314348			774.6	0.000431372	774.6	0.00132	759.8	0.01093	774.6	0.02572
759.8	0.000321425			774.8	0.000425046	774.8	0.00129	760	0.01083	774.8	0.02547
760	0.000328667			775	0.000419294	775	0.00126	760.2	0.01073	775	0.02523
760.2	0.000335908			775.2	0.000413542	775.2	0.00123	760.4	0.01063	775.2	0.02497
760.4	0.000342985			775.4	0.000408366	775.4	0.00121	760.6	0.01054	775.4	0.02472
760.6	0.000350062			775.6	0.000403189	775.6	0.00118	760.8	0.01045	775.6	0.02448
760.8	0.000357139			775.8	0.000398013	775.8	0.00116	761	0.01036	775.8	0.02424
761	0.000364051			776	0.000393412	776	0.00114	761.2	0.01027	776	0.02398
761.2	0.000370964			776.2	0.00038881	776.2	0.00112	761.4	0.01018	776.2	0.02374
761.4	0.000377712			776.4	0.000384209	776.4	0.0011	761.6	0.0101	776.4	0.0235
761.6	0.000384459			776.6	0.000380183	776.6	0.00108	761.8	0.01002	776.6	0.02327
761.8	0.000390878			776.8	0.000376157	776.8	0.00106	762	0.00994	776.8	0.02302
762	0.000397297			777	0.000372706	777	0.00104	762.2	0.00986	777	0.02279
762.2	0.000403551			777.2	0.000369255	777.2	0.00102	762.4	0.00977	777.2	0.02256
762.4	0.000409805			777.4	0.000366379	777.4	0.001	762.6	0.0097	777.4	0.02233
762.6	0.00041573			777.6	0.000363503	777.6	0.000986813	762.8	0.00962	777.6	0.0221
762.8	0.000421655			777.8	0.000361202	777.8	0.000970327	763	0.00955	777.8	0.02187
763	0.000427415			778	0.000358902	778	0.000953841	763.2	0.00948	778	0.02165
763.2	0.000433175			778.2	0.000356601	778.2	0.000938533	763.4	0.00942	778.2	0.02143
763.4	0.000438771			778.4	0.000354876	778.4	0.000923224	763.6	0.00935	778.4	0.02121
763.6	0.000444202			778.6	0.00035315	778.6	0.000907915	763.8	0.00929	778.6	0.02099
763.8	0.000449633			778.8	0.000352	778.8	0.000893784	764	0.00922	778.8	0.02078
764	0.0004549			779	0.00035085	779	0.000879654	764.2	0.00916	779	0.02056
764.2	0.000460166			779.2	0.000349699	779.2	0.0008667	764.4	0.00911	779.2	0.02036
764.4	0.000465433			779.4	0.000349124	779.4	0.000853747	764.6	0.00905	779.4	0.02015
764.6	0.000470535			779.6	0.000348549	779.6	0.000840793	764.8	0.00899	779.6	0.01994
764.8	0.000475637			779.8	0.000348549	779.8	0.000829017	765	0.00894	779.8	0.01974
765	0.000480739			780	0.000347974	780	0.000818419	765.2	0.00889	780	0.01954
765.2	0.000485841			780.2	0.000347974	780.2	0.000807821	765.4	0.00882	780.2	0.01934
765.4	0.000490943			780.4	0.000348549	780.4	0.000797223	765.6	0.00877	780.4	0.01915
765.6	0.00049588			780.6	0.000348549	780.6	0.00078898	765.8	0.00873	780.6	0.01896
765.8	0.000500818			780.8	0.000349124	780.8	0.000780737	766	0.00868	780.8	0.01877
766	0.000505755			781	0.000349699	781	0.000772494	766.2	0.00863	781	0.01858
766.2	0.000510692			781.2	0.000350274	781.2	0.000766606	766.4	0.00859	781.2	0.01839
766.4	0.00051563			781.4	0.00035085	781.4	0.000760718	766.6	0.00854	781.4	0.01822
766.6	0.000520403			781.6	0.000352	781.6	0.000756007	766.8	0.0085	781.6	0.01803
766.8	0.00052534			781.8	0.00035315	781.8	0.000751297	767	0.00845	781.8	0.01785
767	0.000530113			782	0.000353725	782	0.000748942	767.2	0.00841	782	0.01767
767.2	0.000534886			782.2	0.000354876	782.2	0.000746587	767.4	0.00837	782.2	0.0175
767.4	0.000539659			782.4	0.000356026	782.4	0.000745409	767.6	0.00833	782.4	0.01732
767.6	0.000544267			782.6	0.000357176	782.6	0.000745409	767.8	0.00829	782.6	0.01716
767.8	0.00054904			782.8	0.000358327	782.8	0.000746587	768	0.00824	782.8	0.01699
768	0.000553648			783	0.000358902	783	0.000748942	768.2	0.0082	783	0.01682
768.2	0.000558256			783.2	0.000360052	783.2	0.000752475	768.4	0.00816	783.2	0.01666
768.4	0.0005627			783.4	0.000361202	783.4	0.000756007	768.6	0.00812	783.4	0.01649
768.6	0.000567308			783.6	0.000362353	783.6	0.000760718	768.8	0.00808	783.6	0.01633
768.8	0.000571752			783.8	0.000363503	783.8	0.000766606	769	0.00804	783.8	0.01616
769	0.00057636			784	0.000364078	784	0.000773671	769.2	0.008	784	0.016
769.2	0.000580804			784.2	0.000365229	784.2	0.000780737	769.4	0.00795	784.2	0.01584
769.4	0.000585412			784.4	0.000365804	784.4	0.00078898	769.6	0.00791	784.4	0.01569
769.6	0.00059002			784.6	0.000366379	784.6	0.0007984	769.8	0.00787	784.6	0.01552
769.8	0.000594628			784.8	0.000366954	784.8	0.000807821	770	0.00783	784.8	0.01537
770	0.000599401			785	0.000367529	785	0.000817242	770.2	0.00778	785	0.01521
770.2	0.000604174			785.2	0.000368104	785.2	0.00082784	770.4	0.00774	785.2	0.01506
770.4	0.000609111			785.4	0.000368104	785.4	0.000838438	770.6	0.00769	785.4	0.01491
770.6	0.000614213			785.6	0.000368104	785.6	0.000849036	770.8	0.00765	785.6	0.01476
770.8	0.000619315			785.8	0.000368104	785.8	0.000859635	771	0.0076	785.8	0.0146
771	0.000624747			786	0.000368104	786	0.000870233	771.2	0.00755	786	0.01445
771.2	0.000630178			786.2	0.000367529	786.2	0.000880831	771.4	0.0075	786.2	0.0143
771.4	0.000635938			786.4	0.000366954	786.4	0.000890252	771.6	0.00745	786.4	0.01415
771.6	0.000642027			786.6	0.000365804	786.6	0.000899672	771.8	0.0074	786.6	0.014
771.8	0.000648117			786.8	0.000365229	786.8	0.000909093	772	0.00735	786.8	0.01385
772	0.000654536			787	0.000363503	787	0.000917336	772.2	0.0073	787	0.01371
772.2	0.000661283			787.2	0.000361778	787.2	0.000924402	772.4	0.00725	787.2	0.01356
772.4	0.00066836			787.4	0.000360052	787.4	0.00093029	772.6	0.0072	787.4	0.01342
772.6	0.000675602			787.6	0.000357752	787.6	0.000935	772.8	0.00714	787.6	0.01327
772.8	0.000683008			787.8	0.000355451	787.8	0.000938533	773	0.00709	787.8	0.01313
773	0.000690908			788	0.000352575	788	0.000940888	773.2	0.00703	788	0.01298
773.2	0.000698808			788.2	0.000349699	788.2	0.000942065	773.4	0.00698	788.2	0.01284
773.4	0.000707201			788.4	0.000346248	788.4	0.000940888	773.6	0.00692	788.4	0.01269
773.6	0.000715759			788.6	0.000342222	788.6	0.000937355	773.8	0.00686	788.6	0.01255
773.8	0.000724482			788.8	0.000338196	788.8	0.000932645	774	0.0068	788.8	0.01241
774	0.000733534			789	0.000333595	789	0.000926757	774.2	0.00675	789	0.01227
774.2	0.000742586			789.2	0.000328418	789.2	0.000917336	774.4	0.00669	789.2	0.01213
774.4	0.000751967			789.4	0.000323242	789.4	0.000906738	774.6	0.00663	789.4	0.01199
774.6	0.000761348			789.6	0.00031749	789.6	0.000892607	774.8	0.00657	789.6	0.01186
774.8	0.000771058			789.8	0.000311163	789.8	0.000877298	775	0.00651	789.8	0.01171
775	0.000780604			790	0.000304836	790	0.000859635	775.2	0.00645	790	0.01158
775.2	0.000790314			790.2	0.000297935	790.2	0.000839616	775.4	0.00639	790.2	0.01144
775.4	0.00079986			790.4	0.000290457	790.4	0.000817242	775.6	0.00633	790.4	0.0113
775.6	0.00080957			790.6	0.000282405	790.6	0.000792512	775.8	0.00626	790.6	0.01117
775.8	0.000819116			790.8	0.000274353	790.8	0.000765428	776	0.0062	790.8	0.01104
776	0.000828497			791	0.000265725	791	0.000737166	776.2	0.00614	791	0.01091
776.2	0.000837878			791.2	0.000257098	791.2	0.000705371	776.4	0.00608	791.2	0.01078
776.4	0.00084693			791.4	0.00024732	791.4	0.000672399	776.6	0.00602	791.4	0.01064
776.6	0.000855817			791.6	0.000237542	791.6	0.000638249	776.8	0.00596	791.6	0.01052
776.8	0.00086454			791.8	0.000227765	791.8	0.000601744	777	0.0059	791.8	0.01039
777	0.000872934			792	0.000217412	792	0.000564062	777.2	0.00584	792	0.01027
777.2	0.000880998			792.2	0.000206484	792.2	0.000525201	777.4	0.00578	792.2	0.01014
777.4	0.000888898			792.4	0.000195555	792.4	0.000485164	777.6	0.00572	792.4	0.01001
777.6	0.000896469			792.6	0.000184627	792.6	0.000445126	777.8	0.00566	792.6	0.0099
777.8	0.000903545			792.8	0.000173124	792.8	0.000403911	778	0.00561	792.8	0.00977
778	0.000910458			793	0.000162196	793	0.000362695	778.2	0.00555	793	0.00966
778.2	0.000916876			793.2	0.000150693	793.2	0.000322657	778.4	0.00549	793.2	0.00954
778.4	0.000923131			793.4	0.000138614	793.4	0.00028262	778.6	0.00543	793.4	0.00942
778.6	0.000928891			793.6	0.000127111	793.6	0.000242582	778.8	0.00538	793.6	0.00931
778.8	0.000934487			793.8	0.000115608	793.8	0.000204899	779	0.00532	793.8	0.00919
779	0.000939753			794	0.00010468	794	0.000168394	779.2	0.00527	794	0.00908
779.2	0.000944691			794.2	9.31764e-05	794.2	0.000134244	779.4	0.00522	794.2	0.00897
779.4	0.000949299			794.4	8.22483e-05	794.4	0.000103627	779.6	0.00516	794.4	0.00886
779.6	0.000953742			794.6	7.18954e-05	794.6	7.53652e-05	779.8	0.00511	794.6	0.00875
779.8	0.000958022			794.8	6.15425e-05	794.8	5.0636e-05	780	0.00506	794.8	0.00865
780	0.000962136			795	5.17647e-05	795	3.06171e-05	780.2	0.00501	795	0.00854
780.2	0.000966086			795.2	4.25621e-05	795.2	1.53086e-05	780.4	0.00496	795.2	0.00844
780.4	0.000969871			795.4	3.45098e-05	795.4	4.71033e-06	780.6	0.00491	795.4	0.00835
780.6	0.000973657			795.6	2.64575e-05	795.6	0	780.8	0.00487	795.6	0.00825
780.8	0.000977442			795.8	1.95555e-05	795.8	2.35516e-06	781	0.00482	795.8	0.00815
781	0.000981227			796	1.38039e-05	796	1.17758e-05	781.2	0.00478	796	0.00806
781.2	0.000985177			796.2	8.62745e-06	796.2	2.8262e-05	781.4	0.00473	796.2	0.00796
781.4	0.000989127			796.4	4.60131e-06	796.4	5.29912e-05	781.6	0.00469	796.4	0.00787
781.6	0.000993077			796.6	1.72549e-06	796.6	8.59635e-05	781.8	0.00465	796.6	0.00778
781.8	0.000997356			796.8	0	796.8	0.000129534	782	0.00461	796.8	0.00769
782	0.001			797	0	797	0.000182525	782.2	0.00457	797	0.0076
782.2	0.00101			797.2	1.15033e-06	797.2	0.000246115	782.4	0.00453	797.2	0.00752
782.4	0.00101			797.4	4.02614e-06	797.4	0.000320302	782.6	0.00449	797.4	0.00744
782.6	0.00102			797.6	8.62745e-06	797.6	0.000407443	782.8	0.00445	797.6	0.00736
782.8	0.00102			797.8	1.49542e-05	797.8	0.00050636	783	0.00442	797.8	0.00728
783	0.00103			798	2.30065e-05	798	0.000619408	783.2	0.00438	798	0.0072
783.2	0.00103			798.2	3.33595e-05	798.2	0.000745409	783.4	0.00435	798.2	0.00713
783.4	0.00104			798.4	4.54379e-05	798.4	0.000885541	783.6	0.00432	798.4	0.00705
783.6	0.00105			798.6	5.9817e-05	798.6	0.00104	783.8	0.00428	798.6	0.00698
783.8	0.00105			798.8	7.59215e-05	798.8	0.00121	784	0.00425	798.8	0.00691
784	0.00106			799	9.49019e-05	799	0.0014	784.2	0.00422	799	0.00684
784.2	0.00107			799.2	0.000116183	799.2	0.0016	784.4	0.0042	799.2	0.00678
[truncated: 79 more rows]

## Sheet: Fig. 2c
CIE
Ex=365 nm
	E1		E2		E3		E4		E5		E6
Wavelength / nm	Intensity /a.u.	Wavelength / nm	Intensity /a.u.	Wavelength / nm	Intensity /a.u.	Wavelength / nm	Intensity /a.u.	Wavelength / nm	Intensity /a.u.	Wavelength / nm	Intensity /a.u.
385	546.7	400	23.27	400	7.165	400	46.25	385	1.432	400	19.51
386	590.4	401	24.32	401	7.104	401	48.55	386	1.628	401	20.23
387	635.6	402	25.53	402	7.115	402	50.51	387	1.773	402	21.05
388	682.4	403	26.86	403	7.179	403	52.18	388	1.876	403	21.97
389	730.9	404	28.26	404	7.277	404	53.6	389	1.946	404	22.95
390	781.1	405	29.68	405	7.39	405	54.81	390	1.993	405	23.96
391	833.1	406	31.1	406	7.501	406	55.86	391	2.025	406	25
392	886.7	407	32.46	407	7.595	407	56.79	392	2.05	407	26.03
393	941.8	408	33.75	408	7.663	408	57.61	393	2.073	408	27.04
394	998.5	409	34.95	409	7.699	409	58.35	394	2.098	409	28.01
395	1057	410	36.05	410	7.699	410	59.02	395	2.128	410	28.94
396	1117	411	37.05	411	7.668	411	59.63	396	2.163	411	29.83
397	1178	412	37.97	412	7.611	412	60.17	397	2.202	412	30.67
398	1242	413	38.84	413	7.538	413	60.65	398	2.245	413	31.46
399	1307	414	39.67	414	7.457	414	61.06	399	2.29	414	32.22
400	1374	415	40.48	415	7.379	415	61.42	400	2.334	415	32.94
401	1443	416	41.32	416	7.311	416	61.72	401	2.377	416	33.64
402	1514	417	42.18	417	7.261	417	61.98	402	2.418	417	34.32
403	1588	418	43.09	418	7.231	418	62.2	403	2.456	418	34.98
404	1665	419	44.04	419	7.221	419	62.39	404	2.491	419	35.64
405	1747	420	45.04	420	7.23	420	62.57	405	2.526	420	36.28
406	1832	421	46.06	421	7.253	421	62.72	406	2.561	421	36.93
407	1921	422	47.11	422	7.288	422	62.85	407	2.599	422	37.56
408	2013	423	48.16	423	7.33	423	62.96	408	2.643	423	38.17
409	2109	424	49.19	424	7.378	424	63.04	409	2.694	424	38.77
410	2206	425	50.18	425	7.433	425	63.08	410	2.754	425	39.33
411	2306	426	51.13	426	7.498	426	63.08	411	2.822	426	39.86
412	2406	427	52.04	427	7.577	427	63.05	412	2.898	427	40.34
413	2508	428	52.9	428	7.676	428	62.98	413	2.98	428	40.79
414	2612	429	53.72	429	7.801	429	62.9	414	3.064	429	41.2
415	2716	430	54.52	430	7.958	430	62.81	415	3.148	430	41.58
416	2823	431	55.32	431	8.151	431	62.73	416	3.228	431	41.93
417	2931	432	56.14	432	8.385	432	62.67	417	3.302	432	42.28
418	3042	433	57.01	433	8.662	433	62.63	418	3.369	433	42.63
419	3156	434	57.94	434	8.987	434	62.63	419	3.429	434	42.99
420	3272	435	58.95	435	9.363	435	62.66	420	3.481	435	43.38
421	3389	436	60.06	436	9.795	436	62.7	421	3.528	436	43.79
422	3509	437	61.26	437	10.29	437	62.75	422	3.572	437	44.24
423	3629	438	62.56	438	10.85	438	62.79	423	3.615	438	44.71
424	3750	439	63.93	439	11.49	439	62.8	424	3.659	439	45.2
425	3872	440	65.35	440	12.22	440	62.79	425	3.705	440	45.71
426	3995	441	66.82	441	13.06	441	62.74	426	3.755	441	46.22
427	4119	442	68.29	442	14.01	442	62.66	427	3.812	442	46.74
428	4243	443	69.77	443	15.11	443	62.58	428	3.875	443	47.27
429	4368	444	71.25	444	16.4	444	62.5	429	3.949	444	47.79
430	4492	445	72.72	445	17.93	445	62.44	430	4.035	445	48.33
431	4614	446	74.21	446	19.75	446	62.42	431	4.136	446	48.88
432	4734	447	75.75	447	21.96	447	62.45	432	4.254	447	49.45
433	4851	448	77.36	448	24.64	448	62.54	433	4.393	448	50.04
434	4965	449	79.08	449	27.91	449	62.67	434	4.553	449	50.67
435	5076	450	80.95	450	31.88	450	62.83	435	4.736	450	51.33
436	5183	451	83.01	451	36.72	451	63.01	436	4.939	451	52.02
437	5286	452	85.28	452	42.59	452	63.19	437	5.161	452	52.74
438	5384	453	87.78	453	49.72	453	63.36	438	5.398	453	53.49
439	5478	454	90.56	454	58.36	454	63.51	439	5.647	454	54.28
440	5567	455	93.62	455	68.84	455	63.65	440	5.905	455	55.09
441	5649	456	97.02	456	81.52	456	63.8	441	6.169	456	55.93
442	5725	457	100.8	457	96.83	457	63.99	442	6.438	457	56.79
443	5794	458	105	458	115.2	458	64.23	443	6.713	458	57.69
444	5856	459	109.8	459	137.2	459	64.56	444	6.997	459	58.61
445	5910	460	115.2	460	163.1	460	65.01	445	7.295	460	59.57
446	5958	461	121.3	461	193.5	461	65.58	446	7.611	461	60.56
447	5998	462	128.3	462	228.4	462	66.29	447	7.953	462	61.6
448	6029	463	136.2	463	268.1	463	67.12	448	8.324	463	62.69
449	6053	464	145.3	464	312.6	464	68.07	449	8.729	464	63.82
450	6069	465	155.8	465	361.5	465	69.13	450	9.169	465	65.02
451	6078	466	167.7	466	414.6	466	70.31	451	9.645	466	66.29
452	6079	467	181.3	467	471.2	467	71.59	452	10.15	467	67.64
453	6074	468	196.8	468	530.7	468	73.02	453	10.69	468	69.08
454	6062	469	214.4	469	592.4	469	74.61	454	11.26	469	70.63
455	6042	470	234.3	470	655.4	470	76.42	455	11.84	470	72.29
456	6015	471	256.6	471	719.1	471	78.48	456	12.45	471	74.07
457	5979	472	281.5	472	782.5	472	80.85	457	13.06	472	75.98
458	5936	473	309	473	845.1	473	83.57	458	13.69	473	78.02
459	5886	474	339	474	906.2	474	86.67	459	14.34	474	80.19
460	5830	475	371.3	475	965.2	475	90.15	460	15.01	475	82.5
461	5771	476	405.7	476	1022	476	94.03	461	15.7	476	84.95
462	5708	477	441.9	477	1075	477	98.29	462	16.43	477	87.53
463	5642	478	479.5	478	1125	478	102.9	463	17.19	478	90.25
464	5573	479	518	479	1171	479	108	464	18.01	479	93.12
465	5501	480	557	480	1214	480	113.4	465	18.87	480	96.12
466	5427	481	596.1	481	1253	481	119.2	466	19.79	481	99.25
467	5349	482	634.6	482	1287	482	125.5	467	20.76	482	102.5
468	5268	483	672.2	483	1318	483	132.4	468	21.79	483	105.9
469	5185	484	708.5	484	1344	484	139.9	469	22.87	484	109.3
470	5099	485	743.1	485	1368	485	148.1	470	24.01	485	112.8
471	5011	486	775.5	486	1387	486	157.1	471	25.19	486	116.4
472	4920	487	805.5	487	1404	487	166.9	472	26.44	487	119.9
473	4828	488	832.9	488	1418	488	177.6	473	27.74	488	123.5
474	4734	489	857.4	489	1430	489	189.2	474	29.11	489	127
475	4640	490	879.1	490	1440	490	201.6	475	30.56	490	130.6
476	4546	491	897.8	491	1449	491	214.8	476	32.11	491	134
477	4454	492	913.7	492	1457	492	228.8	477	33.76	492	137.5
478	4366	493	926.8	493	1465	493	243.5	478	35.53	493	140.8
479	4280	494	937.5	494	1472	494	258.8	479	37.44	494	144.2
480	4198	495	945.9	495	1480	495	274.7	480	39.49	495	147.4
481	4119	496	952.2	496	1488	496	291.3	481	41.7	496	150.6
482	4041	497	956.6	497	1497	497	308.4	482	44.05	497	153.6
483	3963	498	959.6	498	1508	498	326.2	483	46.54	498	156.5
484	3884	499	961.1	499	1519	499	344.5	484	49.18	499	159.3
485	3802	500	961.6	500	1531	500	363.4	485	51.95	500	161.9
486	3718	501	961.1	501	1545	501	382.8	486	54.84	501	164.3
487	3632	502	959.7	502	1560	502	402.6	487	57.86	502	166.6
488	3546	503	957.7	503	1575	503	422.7	488	60.99	503	168.7
489	3460	504	955.1	504	1592	504	443	489	64.26	504	170.8
490	3375	505	951.9	505	1609	505	463.4	490	67.67	505	172.7
491	3293	506	948.3	506	1626	506	483.7	491	71.25	506	174.7
492	3213	507	944.3	507	1643	507	504	492	75.04	507	176.7
493	3136	508	939.9	508	1660	508	524.1	493	79.06	508	178.8
494	3061	509	935.3	509	1676	509	544	494	83.35	509	181.1
495	2989	510	930.3	510	1691	510	563.8	495	87.92	510	183.6
496	2919	511	925.2	511	1704	511	583.3	496	92.81	511	186.3
497	2850	512	920	512	1716	512	602.5	497	98.03	512	189.2
498	2782	513	914.7	513	1726	513	621.6	498	103.6	513	192.3
499	2714	514	909.4	514	1733	514	640.4	499	109.5	514	195.5
500	2646	515	904	515	1737	515	658.9	500	115.9	515	198.7
501	2578	516	898.6	516	1739	516	677	501	122.7	516	201.9
502	2509	517	893	517	1737	517	694.6	502	129.9	517	205.1
503	2442	518	887.2	518	1733	518	711.7	503	137.8	518	208.3
504	2375	519	881	519	1727	519	728.1	504	146.3	519	211.3
505	2310	520	874.3	520	1717	520	743.6	505	155.5	520	214.3
506	2247	521	866.9	521	1706	521	758.3	506	165.5	521	217.3
507	2186	522	858.8	522	1693	522	772	507	176.4	522	220.2
508	2126	523	850	523	1678	523	784.5	508	188.2	523	223.1
509	2068	524	840.3	524	1662	524	795.9	509	201	524	226.1
510	2010	525	830	525	1645	525	806.1	510	214.7	525	229.1
511	1955	526	818.9	526	1627	526	815.1	511	229.5	526	232.1
512	1900	527	807.2	527	1608	527	822.8	512	245.2	527	235.1
513	1847	528	795.1	528	1589	528	829.4	513	261.8	528	238.1
514	1794	529	782.5	529	1569	529	834.9	514	279.4	529	241
515	1742	530	769.6	530	1549	530	839.3	515	297.8	530	243.8
516	1690	531	756.4	531	1527	531	842.8	516	317	531	246.3
517	1638	532	743	532	1505	532	845.4	517	336.9	532	248.7
518	1587	533	729.5	533	1483	533	847.1	518	357.6	533	250.7
519	1537	534	715.8	534	1460	534	847.9	519	378.9	534	252.4
520	1489	535	702	535	1437	535	847.9	520	400.8	535	253.7
521	1444	536	688.1	536	1414	536	847.1	521	423.2	536	254.7
522	1401	537	674.2	537	1390	537	845.4	522	446	537	255.5
523	1360	538	660.2	538	1367	538	842.9	523	469.1	538	255.9
524	1320	539	646.3	539	1345	539	839.5	524	492.4	539	256.1
525	1282	540	632.4	540	1323	540	835.4	525	515.8	540	256.2
526	1244	541	618.5	541	1302	541	830.5	526	539.3	541	256
527	1205	542	604.6	542	1281	542	825.1	527	562.7	542	255.8
528	1168	543	590.9	543	1261	543	819.3	528	585.8	543	255.5
529	1130	544	577.3	544	1242	544	813.2	529	608.6	544	255.1
530	1095	545	563.8	545	1224	545	806.9	530	631	545	254.6
531	1060	546	550.6	546	1206	546	800.5	531	652.8	546	254.1
532	1027	547	537.6	547	1189	547	794	532	673.9	547	253.5
533	995.8	548	524.9	548	1172	548	787.4	533	694.2	548	252.8
534	965.3	549	512.5	549	1155	549	780.6	534	713.5	549	252
535	935.5	550	500.4	550	1139	550	773.7	535	731.9	550	251.2
536	906.3	551	488.7	551	1123	551	766.4	536	749.1	551	250.2
537	877.6	552	477.2	552	1107	552	758.9	537	765.3	552	249.1
538	849.5	553	466.1	553	1090	553	750.9	538	780.5	553	248
539	822.1	554	455.2	554	1074	554	742.5	539	794.7	554	246.8
540	795.4	555	444.5	555	1057	555	733.7	540	808	555	245.6
541	769.5	556	434	556	1040	556	724.6	541	820.6	556	244.5
542	744.5	557	423.6	557	1022	557	715.1	542	832.6	557	243.4
543	720.4	558	413.2	558	1004	558	705.4	543	844	558	242.4
544	697.4	559	402.9	559	986.1	559	695.5	544	855	559	241.5
545	675.4	560	392.6	560	967.8	560	685.5	545	865.4	560	240.8
546	654.4	561	382.3	561	949.4	561	675.3	546	875.5	561	240.2
547	634.2	562	372	562	931.1	562	664.9	547	885	562	239.6
548	614.6	563	361.8	563	912.9	563	654.5	548	893.9	563	239.2
549	595.4	564	351.7	564	894.9	564	644	549	902.3	564	238.8
550	576.6	565	341.8	565	877	565	633.4	550	910	565	238.4
551	558.2	566	332.2	566	859.4	566	622.7	551	917	566	238
552	540.3	567	322.9	567	841.9	567	612	552	923.4	567	237.6
553	523.1	568	313.9	568	824.6	568	601.3	553	929.3	568	237.2
554	506.7	569	305.2	569	807.3	569	590.7	554	934.7	569	236.8
555	491	570	296.9	570	790.1	570	580.1	555	939.8	570	236.3
556	476.1	571	288.9	571	772.8	571	569.7	556	944.6	571	236
557	461.7	572	281.1	572	755.5	572	559.3	557	949.2	572	235.7
558	447.7	573	273.5	573	738.2	573	549	558	953.8	573	235.5
559	433.9	574	266	574	720.8	574	538.8	559	958.3	574	235.5
560	420.3	575	258.6	575	703.6	575	528.6	560	962.7	575	235.6
561	407	576	251.2	576	686.4	576	518.3	561	967	576	236
562	393.9	577	243.8	577	669.5	577	507.9	562	971	577	236.5
563	381.2	578	236.5	578	652.9	578	497.4	563	974.8	578	237.4
564	369	579	229.2	579	636.6	579	486.7	564	978.2	579	238.4
565	357.4	580	222.1	580	620.7	580	475.9	565	981.3	580	239.8
566	346.2	581	215.2	581	605.3	581	465	566	983.9	581	241.5
567	335.6	582	208.5	582	590.3	582	454	567	986	582	243.6
568	325.3	583	202	583	575.7	583	443.1	568	987.7	583	246.1
569	315.5	584	195.9	584	561.6	584	432.2	569	989	584	249
570	305.9	585	189.9	585	547.9	585	421.6	570	989.9	585	252.6
571	296.5	586	184.2	586	534.5	586	411.1	571	990.4	586	256.7
572	287.3	587	178.7	587	521.4	587	401	572	990.5	587	261.7
573	278.2	588	173.5	588	508.7	588	391.2	573	990.1	588	267.4
574	269.3	589	168.4	589	496.4	589	381.6	574	989.3	589	274.1
575	260.4	590	163.5	590	484.3	590	372.4	575	988	590	281.8
576	251.8	591	158.7	591	472.5	591	363.5	576	986.2	591	290.6
577	243.4	592	154.2	592	461	592	354.9	577	983.7	592	300.5
578	235.3	593	149.8	593	449.9	593	346.5	578	980.5	593	311.6
579	227.6	594	145.7	594	439	594	338.4	579	976.7	594	323.9
580	220.3	595	141.6	595	428.5	595	330.5	580	972.2	595	337.6
581	213.5	596	137.7	596	418.2	596	322.8	581	967	596	352.6
582	207	597	134	597	408.2	597	315.2	582	961.2	597	369
583	200.8	598	130.3	598	398.4	598	307.7	583	954.9	598	386.8
584	194.8	599	126.7	599	388.9	599	300.3	584	948.2	599	406.2
585	188.9	600	123.2	600	379.4	600	292.9	585	941	600	427.2
586	183.1	601	119.8	601	370.1	601	285.4	586	933.5	601	449.7
587	177.6	602	116.4	602	360.8	602	277.8	587	925.6	602	473.7
588	172.2	603	113.1	603	351.5	603	270.1	588	917.5	603	499.1
589	167.2	604	109.8	604	342.2	604	262.3	589	909.1	604	525.9
590	162.4	605	106.6	605	333	605	254.5	590	900.5	605	553.7
591	157.8	606	103.5	606	323.8	606	246.7	591	891.6	606	582.5
592	153.3	607	100.4	607	314.8	607	239	592	882.5	607	612
593	148.8	608	97.31	608	306	608	231.7	593	873.2	608	641.8
594	144.3	609	94.3	609	297.5	609	224.6	594	863.8	609	671.9
595	139.7	610	91.35	610	289.2	610	217.9	595	854.2	610	701.8
596	135.1	611	88.47	611	281.3	611	211.6	596	844.5	611	731.4
597	130.6	612	85.67	612	273.6	612	205.7	597	834.7	612	760.5
598	126.3	613	82.97	613	266.1	613	200.1	598	825	613	788.9
599	122.3	614	80.37	614	258.7	614	194.7	599	815.1	614	816.4
600	118.6	615	77.87	615	251.5	615	189.5	600	805.2	615	842.9
601	115.2	616	75.48	616	244.3	616	184.4	601	795.2	616	868.4
602	112.1	617	73.18	617	237.2	617	179.4	602	785.1	617	892.6
603	109	618	70.96	618	230.1	618	174.3	603	774.8	618	915.6
604	105.9	619	68.79	619	222.9	619	169.2	604	764.3	619	937.2
605	102.9	620	66.66	620	215.9	620	164.1	605	753.6	620	957.3
606	99.89	621	64.57	621	208.9	621	159.1	606	742.6	621	975.9
607	97.03	622	62.48	622	202	622	154.1	607	731.4	622	992.7
608	94.35	623	60.41	623	195.3	623	149.2	608	720.1	623	1008
609	91.87	624	58.36	624	188.8	624	144.4	609	708.7	624	1021
610	89.57	625	56.32	625	182.6	625	139.9	610	697.3	625	1031
611	87.38	626	54.33	626	176.6	626	135.4	611	686	626	1040
612	85.26	627	52.38	627	170.9	627	131.2	612	675	627	1046
613	83.16	628	50.5	628	165.5	628	127.1	613	664.2	628	1050
614	81.07	629	48.69	629	160.4	629	123.3	614	653.8	629	1051
615	79.02	630	46.96	630	155.6	630	119.5	615	643.7	630	1051
616	77.04	631	45.32	631	151.1	631	115.9	616	633.8	631	1048
617	75.13	632	43.75	632	146.9	632	112.4	617	624.2	632	1044
618	73.3	633	42.26	633	142.8	633	109	618	614.7	633	1037
619	71.53	634	40.83	634	138.8	634	105.7	619	605.2	634	1029
620	69.8	635	39.45	635	135	635	102.4	620	595.6	635	1020
621	68.1	636	38.11	636	131.3	636	99.28	621	585.8	636	1009
622	66.43	637	36.81	637	127.6	637	96.19	622	575.8	637	997.6
623	64.79	638	35.53	638	123.9	638	93.18	623	565.5	638	984.9
624	63.19	639	34.29	639	120.3	639	90.24	624	555	639	971.5
625	61.65	640	33.08	640	116.6	640	87.37	625	544.3	640	957.2
626	60.19	641	31.91	641	113.1	641	84.58	626	533.5	641	942.4
627	58.81	642	30.77	642	109.5	642	81.84	627	522.7	642	926.9
628	57.53	643	29.67	643	106.1	643	79.17	628	511.9	643	911.1
629	56.34	644	28.61	644	102.8	644	76.54	629	501.2	644	894.8
630	55.19	645	27.59	645	99.68	645	73.96	630	490.7	645	878.3
631	54.07	646	26.61	646	96.66	646	71.42	631	480.4	646	861.6
632	52.91	647	25.65	647	93.79	647	68.94	632	470.2	647	844.9
633	51.69	648	24.73	648	91.03	648	66.52	633	460.2	648	828.1
634	50.41	649	23.83	649	88.38	649	64.17	634	450.3	649	811.4
635	49.07	650	22.96	650	85.8	650	61.92	635	440.5	650	795
636	47.69	651	22.11	651	83.26	651	59.76	636	430.7	651	778.9
637	46.32	652	21.29	652	80.74	652	57.71	637	421	652	763.2
638	44.97	653	20.51	653	78.22	653	55.75	638	411.4	653	748
639	43.68	654	19.76	654	75.68	654	53.88	639	401.8	654	733.3
640	42.43	655	19.04	655	73.12	655	52.09	640	392.5	655	719.2
641	41.25	656	18.36	656	70.57	656	50.34	641	383.3	656	705.6
642	40.13	657	17.72	657	68.03	657	48.62	642	374.3	657	692.7
643	39.06	658	17.1	658	65.54	658	46.91	643	365.6	658	680.3
644	38.04	659	16.5	659	63.14	659	45.2	644	357.1	659	668.5
645	37.06	660	15.92	660	60.83	660	43.5	645	348.9	660	657.2
646	36.13	661	15.36	661	58.66	661	41.81	646	340.8	661	646.5
647	35.23	662	14.8	662	56.63	662	40.14	647	333	662	636.2
648	34.35	663	14.24	663	54.74	663	38.53	648	325.2	663	626.4
649	33.48	664	13.69	664	52.98	664	36.97	649	317.6	664	617
650	32.61	665	13.13	665	51.34	665	35.5	650	310.1	665	608
651	31.7	666	12.58	666	49.8	666	34.11	651	302.6	666	599.4
652	30.76	667	12.04	667	48.32	667	32.83	652	295.3	667	591.2
653	29.79	668	11.51	668	46.88	668	31.64	653	288	668	583.2
654	28.81	669	10.99	669	45.45	669	30.53	654	280.8	669	575.5
655	27.86	670	10.49	670	44.04	670	29.51	655	273.7	670	568
656	26.96	671	10.02	671	42.62	671	28.55	656	266.6	671	560.8
657	26.13	672	9.576	672	41.19	672	27.65	657	259.7	672	553.7
658	25.37	673	9.169	673	39.77	673	26.8	658	252.9	673	546.9
659	24.66	674	8.796	674	38.35	674	25.99	659	246.2	674	540.2
660	23.98	675	8.455	675	36.96	675	25.22	660	239.5	675	533.7
661	23.32	676	8.141	676	35.6	676	24.47	661	233	676	527.4
662	22.66	677	7.849	677	34.29	677	23.73	662	226.5	677	521.1
663	22.02	678	7.572	678	33.03	678	23.01	663	220.1	678	514.9
664	21.39	679	7.302	679	31.83	679	22.3	664	213.8	679	508.7
665	20.78	680	7.034	680	30.7	680	21.58	665	207.6	680	502.4
666	20.18	681	6.765	681	29.63	681	20.86	666	201.5	681	496
667	19.57	682	6.494	682	28.61	682	20.13	667	195.7	682	489.3
668	18.95	683	6.22	683	27.64	683	19.39	668	190	683	482.4
669	18.33	684	5.948	684	26.71	684	18.66	669	184.6	684	475.3
670	17.7	685	5.679	685	25.81	685	17.94	670	179.3	685	468
671	17.1	686	5.418	686	24.94	686	17.23	671	174.3	686	460.4
672	16.52	687	5.165	687	24.09	687	16.56	672	169.5	687	452.7
673	15.96	688	4.922	688	23.27	688	15.91	673	164.9	688	445
674	15.42	689	4.69	689	22.46	689	15.3	674	160.5	689	437.1
675	14.87	690	4.466	690	21.67	690	14.72	675	156.2	690	429.3
676	14.31	691	4.251	691	20.92	691	14.17	676	152	691	421.4
677	13.75	692	4.042	692	20.2	692	13.65	677	147.9	692	413.5
678	13.21	693	3.84	693	19.51	693	13.17	678	143.9	693	405.5
679	12.72	694	3.645	694	18.87	694	12.73	679	140	694	397.6
680	12.28	695	3.459	695	18.26	695	12.33	680	136	695	389.6
681	11.91	696	3.284	696	17.68	696	12	681	132.2	696	381.6
682	11.59	697	3.124	697	17.13	697	11.75	682	128.3	697	373.7
683	11.28	698	2.98	698	16.59	698	11.61	683	124.6	698	365.8
684	10.96	699	2.855	699	16.06	699	11.58	684	120.9	699	358.1
685	10.59	700	2.749	700	15.53	700	11.67	685	117.3	700	350.5
686	10.17	701	2.662	701	15.01	701	11.88	686	113.9	701	343.1
687	9.699	702	2.595	702	14.49	702	12.2	687	110.5	702	335.9
688	9.203	703	2.547	703	13.99	703	12.61	688	107.3	703	328.9
689	8.711	704	2.521	704	13.5	704	13.09	689	104.2	704	321.9
690	8.253	705	2.522	705	13.05	705	13.6	690	101.2	705	315.1
691	7.858	706	2.554	706	12.64	706	14.12	691	98.37	706	308.3
692	7.544	707	2.629	707	12.28	707	14.61	692	95.62	707	301.5
693	7.319	708	2.757	708	11.98	708	15.06	693	92.97	708	294.7
694	7.175	709	2.949	709	11.74	709	15.44	694	90.42	709	287.8
695	7.088	710	3.215	710	11.58	710	15.76	695	87.97	710	280.9
696	7.023	711	3.563	711	11.49	711	16.02	696	85.61	711	273.8
697	6.945	712	3.994	712	11.47	712	16.23	697	83.35	712	266.8
698	6.827	713	4.503	713	11.54	713	16.39	698	81.17	713	259.7
699	6.66	714	5.081	714	11.68	714	16.52	699	79.09	714	252.7
700	6.451	715	5.712	715	11.9	715	16.63	700	77.08	715	245.7
701	6.223	716	6.374	716	12.18	716	16.75	701	75.14	716	238.8
702	6.001	717	7.047	717	12.51	717	16.86	702	73.25	717	232.1
703	5.804	718	7.709	718	12.88	718	16.99	703	71.4	718	225.5
704	5.637	719	8.341	719	13.26	719	17.13	704	69.58	719	219.1
705	5.491	720	8.929	720	13.65	720	17.29	705	67.78	720	212.9
706	5.351	721	9.464	721	14.01	721	17.46	706	66	721	206.9
707	5.198	722	9.941	722	14.33	722	17.64	707	64.25	722	201.2
708	5.024	723	10.36	723	14.62	723	17.84	708	62.53	723	195.7
709	4.827	724	10.72	724	14.84	724	18.04	709	60.84	724	190.5
710	4.617	725	11.04	725	15.02	725	18.26	710	59.19	725	185.4
711	4.413	726	11.31	726	15.15	726	18.47	711	57.58	726	180.6
712	4.232	727	11.54	727	15.23	727	18.69	712	56.02	727	176
713	4.089	728	11.74	728	15.26	728	18.92	713	54.49	728	171.4
714	3.992	729	11.91	729	15.26	729	19.13	714	52.99	729	167.1
715	3.944	730	12.04	730	15.22	730	19.34	715	51.52	730	162.8
716	3.939	731	12.15	731	15.15	731	19.54	716	50.08	731	158.6
717	3.976	732	12.22	732	15.05	732	19.72	717	48.66	732	154.5
718	4.059	733	12.26	733	14.91	733	19.87	718	47.26	733	150.4
719	4.203	734	12.25	734	14.73	734	20	719	45.89	734	146.5
720	4.438	735	12.19	735	14.51	735	20.08	720	44.57	735	142.7
721	4.797	736	12.08	736	14.24	736	20.12	721	43.28	736	138.9
722	5.311	737	11.9	737	13.91	737	20.11	722	42.05	737	135.3
723	5.992	738	11.66	738	13.51	738	20.06	723	40.87	738	131.8
724	6.821	739	11.34	739	13.04	739	19.95	724	39.74	739	128.4
725	7.748	740	10.95	740	12.5	740	19.78	725	38.65	740	125.1
726	8.695	741	10.49	741	11.87	741	19.56	726	37.59	741	121.9
727	9.564	742	9.952	742	11.15	742	19.29	727	36.55	742	118.8
728	10.26	743	9.344	743	10.37	743	18.95	728	35.53	743	115.7
729	10.7	744	8.666	744	9.515	744	18.57	729	34.52	744	112.7
730	10.83	745	7.923	745	8.624	745	18.12	730	33.52	745	109.7
731	10.62	746	7.119	746	7.717	746	17.62	731	32.52	746	106.8
732	10.1	747	6.259	747	6.824	747	17.07	732	31.54	747	103.9
733	9.326	748	5.346	748	5.973	748	16.48	733	30.58	748	101.1
734	8.377	749	4.384	749	5.192	749	15.85	734	29.63	749	98.32
735	7.364	750	3.379	750	4.501	750	15.19	735	28.71	750	95.65
736	6.394			751	3.914	751	14.51	736	27.81	751	93.03
737	5.555			752	3.435	752	13.82	737	26.94	752	90.46
738	4.904			753	3.061	753	13.13	738	26.09	753	87.92
739	4.457			754	2.78	754	12.44	739	25.27	754	85.38
740	4.193			755	2.576	755	11.76	740	24.47	755	82.84
741	4.071			756	2.43	756	11.08	741	23.69	756	80.27
742	4.04			757	2.323	757	10.4	742	22.93	757	77.69
743	4.059			758	2.239	758	9.716	743	22.21	758	75.1
744	4.097			759	2.165	759	9.015	744	21.51	759	72.52
745	4.141			760	2.093	760	8.289	745	20.84	760	70
746	4.192			761	2.019	761	7.536	746	20.19	761	67.56
747	4.258			762	1.942	762	6.755	747	19.57	762	65.24
748	4.346			763	1.864	763	5.953	748	18.97	763	63.08
749	4.459			764	1.788	764	5.143	749	18.38	764	61.09
750	4.592			765	1.715	765	4.34	750	17.8	765	59.27
751	4.73			766	1.646	766	3.566	751	17.22	766	57.61
752	4.86			767	1.581	767	2.842	752	16.64	767	56.09
753	4.97			768	1.519	768	2.185	753	16.05	768	54.67
754	5.06			769	1.458	769	1.61	754	15.47	769	53.32
755	5.142			770	1.396			755	14.88	770	52.02
756	5.236			771	1.333			756	14.3	771	50.72
757	5.359			772	1.27			757	13.73	772	49.43
758	5.522			773	1.207			758	13.17	773	48.13
759	5.718			774	1.146			759	12.64	774	46.82
760	5.933			775	1.092			760	12.14	775	45.53
761	6.148			776	1.047			761	11.68	776	44.25
762	6.35			777	1.011			762	11.26	777	43.02
763	6.533			778	0.987			763	10.88	778	41.84
764	6.7			779	0.973			764	10.55	779	40.72
765	6.857			780	0.968			765	10.27	780	39.67
766	7.009			781	0.971			766	10.02	781	38.68
767	7.157			782	0.978			767	9.794	782	37.74
768	7.3			783	0.987			768	9.586	783	36.86
769	7.438			784	0.996			769	9.382	784	36.01
770	7.578			785	1.002			770	9.172	785	35.2
771	7.732			786	1.003			771	8.948	786	34.42
772	7.913			787	0.995			772	8.706	787	33.65
773	8.134			788	0.976			773	8.443	788	32.9
774	8.393			789	0.943			774	8.162	789	32.17
775	8.679			790	0.893			775	7.868	790	31.45
776	8.97			791	0.825			776	7.568	791	30.76
777	9.24			792	0.741			777	7.268	792	30.1
778	9.468			793	0.645			778	6.976	793	29.47
779	9.646			794	0.545			779	6.697	794	28.88
780	9.782			795	0.453			780	6.438	795	28.32
781	9.898			796	0.387			781	6.2	796	27.82
782	10.02			797	0.363			782	5.987	797	27.35
783	10.18			798	0.403			783	5.8	798	26.94
784	10.37			799	0.528			784	5.639	799	26.57
785	10.6			800	0.758			785	5.504	800	26.25
786	10.85
787	11.1
788	11.35
789	11.6
790	11.87
791	12.15
792	12.45
793	12.74
794	12.98
795	13.14
796	13.18
797	13.1
798	12.92
799	12.68
800	12.42

## Sheet: Fig. 2d
Lifetime
Ex=365 nm
	E1		E2		E3		E4		E5		E6
Time / µs	Counts	Time / µs	Counts	Time / µs	Counts	Time / µs	Counts	Time / µs	Counts	Time / µs	Counts
0	10193	0	10655	0	10488	0	10699	0	10581	0	10481
500000	343	1000000	662	1000000	240	500000	370	1250000	103	500000	5025
1000000	278	2000000	618	2000000	203	1000000	275	2500000	68	1000000	3552
1500000	246	3000000	570	3000000	162	1500000	231	3750000	69	1500000	2894
2000000	202	4000000	532	4000000	194	2000000	219	5000000	54	2000000	2476
2500000	198	5000000	529	5000000	194	2500000	191	6250000	56	2500000	2155
3000000	175	6000000	494	6000000	158	3000000	159	7500000	42	3000000	2093
3500000	172	7000000	466	7000000	174	3500000	165	8750000	41	3500000	1860
4000000	144	8000000	469	8000000	183	4000000	141	10000000	56	4000000	1766
4500000	140	9000000	482	9000000	174	4500000	138	11250000	44	4500000	1668
5000000	132	10000000	450	10000000	157	5000000	127	12500000	27	5000000	1553
5500000	125	11000000	468	11000000	148	5500000	110	13750000	33	5500000	1479
6000000	96	12000000	427	12000000	163	6000000	109	15000000	35	6000000	1446
6500000	99	13000000	420	13000000	176	6500000	118	16250000	31	6500000	1412
7000000	94	14000000	391	14000000	140	7000000	121	17500000	25	7000000	1366
7500000	107	15000000	382	15000000	139	7500000	102	18750000	29	7500000	1296
8000000	87	16000000	392	16000000	161	8000000	94	20000000	24	8000000	1151
8500000	90	17000000	424	17000000	129	8500000	102	21250000	30	8500000	1194
9000000	96	18000000	397	18000000	131	9000000	83	22500000	33	9000000	1155
9500000	81	19000000	417	19000000	141	9500000	95	23750000	33	9500000	1154
10000000	89	20000000	387	20000000	119	10000000	86	25000000	22	10000000	1066
10500000	95	21000000	380	21000000	156	10500000	97	26250000	26	10500000	1099
11000000	71	22000000	352	22000000	130	11000000	100	27500000	28	11000000	1072
11500000	64	23000000	369	23000000	154	11500000	79	28750000	19	11500000	1056
12000000	74	24000000	382	24000000	124	12000000	92	30000000	20	12000000	991
12500000	87	25000000	343	25000000	124	12500000	107	31250000	23	12500000	1000
13000000	79	26000000	343	26000000	119	13000000	93	32500000	30	13000000	972
13500000	68	27000000	365	27000000	152	13500000	82	33750000	29	13500000	940
14000000	50	28000000	349	28000000	142	14000000	77	35000000	27	14000000	956
14500000	60	29000000	363	29000000	117	14500000	94	36250000	14	14500000	892
15000000	50	30000000	339	30000000	112	15000000	91	37500000	27	15000000	898
15500000	62	31000000	322	31000000	120	15500000	72	38750000	17	15500000	863
16000000	45	32000000	303	32000000	132	16000000	57	40000000	32	16000000	892
16500000	52	33000000	305	33000000	106	16500000	65	41250000	19	16500000	838
17000000	50	34000000	311	34000000	127	17000000	67	42500000	22	17000000	884
17500000	57	35000000	323	35000000	105	17500000	59	43750000	24	17500000	866
18000000	45	36000000	334	36000000	128	18000000	65	45000000	26	18000000	833
18500000	51	37000000	315	37000000	105	18500000	48	46250000	16	18500000	823
19000000	58	38000000	366	38000000	129	19000000	54	47500000	31	19000000	770
19500000	50	39000000	333	39000000	115	19500000	63	48750000	25	19500000	764
20000000	48	40000000	301	40000000	124	20000000	70	50000000	15	20000000	772
20500000	40	41000000	340	41000000	139	20500000	60	51250000	26	20500000	804
21000000	45	42000000	296	42000000	115	21000000	60	52500000	23	21000000	766
21500000	41	43000000	278	43000000	131	21500000	55	53750000	16	21500000	731
22000000	38	44000000	295	44000000	99	22000000	44	55000000	25	22000000	721
22500000	51	45000000	282	45000000	97	22500000	49	56250000	13	22500000	743
23000000	42	46000000	322	46000000	125	23000000	60	57500000	11	23000000	643
23500000	40	47000000	305	47000000	92	23500000	56	58750000	16	23500000	700
24000000	34	48000000	274	48000000	102	24000000	66	60000000	14	24000000	652
24500000	30	49000000	253	49000000	135	24500000	52	61250000	17	24500000	643
25000000	33	50000000	320	50000000	123	25000000	69	62500000	19	25000000	723
25500000	52	51000000	284	51000000	124	25500000	53	63750000	18	25500000	660
26000000	25	52000000	305	52000000	130	26000000	42	65000000	14	26000000	616
26500000	31	53000000	281	53000000	111	26500000	54	66250000	18	26500000	648
27000000	35	54000000	308	54000000	102	27000000	67	67500000	12	27000000	659
27500000	36	55000000	270	55000000	88	27500000	60	68750000	18	27500000	602
28000000	43	56000000	277	56000000	97	28000000	40	70000000	15	28000000	676
28500000	35	57000000	296	57000000	103	28500000	48	71250000	19	28500000	620
29000000	30	58000000	287	58000000	104	29000000	62	72500000	19	29000000	601
29500000	32	59000000	303	59000000	83	29500000	54	73750000	13	29500000	604
30000000	41	60000000	279	60000000	105	30000000	47	75000000	14	30000000	563
30500000	24	61000000	325	61000000	112	30500000	51	76250000	11	30500000	608
31000000	27	62000000	268	62000000	103	31000000	34	77500000	14	31000000	618
31500000	42	63000000	279	63000000	112	31500000	45	78750000	9	31500000	589
32000000	47	64000000	271	64000000	108	32000000	56	80000000	16	32000000	620
32500000	27	65000000	270	65000000	98	32500000	50	81250000	20	32500000	583
33000000	34	66000000	289	66000000	84	33000000	47	82500000	14	33000000	570
33500000	33	67000000	228	67000000	85	33500000	34	83750000	9	33500000	572
34000000	27	68000000	296	68000000	107	34000000	51	85000000	24	34000000	558
34500000	22	69000000	286	69000000	95	34500000	61	86250000	15	34500000	555
35000000	37	70000000	262	70000000	87	35000000	34	87500000	6	35000000	582
35500000	34	71000000	258	71000000	94	35500000	57	88750000	15	35500000	515
36000000	33	72000000	266	72000000	99	36000000	44	90000000	12	36000000	529
36500000	35	73000000	228	73000000	87	36500000	49	91250000	18	36500000	543
37000000	26	74000000	272	74000000	81	37000000	41	92500000	11	37000000	534
37500000	33	75000000	266	75000000	101	37500000	60	93750000	20	37500000	557
38000000	29	76000000	257	76000000	95	38000000	51	95000000	13	38000000	537
38500000	31	77000000	254	77000000	91	38500000	48	96250000	10	38500000	526
39000000	25	78000000	271	78000000	100	39000000	50	97500000	19	39000000	491
39500000	28	79000000	255	79000000	88	39500000	50	98750000	15	39500000	521
40000000	21	80000000	231	80000000	95	40000000	43	100000000	11	40000000	504
40500000	24	81000000	230	81000000	122	40500000	40	101250000	15	40500000	480
41000000	27	82000000	249	82000000	88	41000000	42	102500000	8	41000000	459
41500000	35	83000000	250	83000000	92	41500000	32	103750000	13	41500000	481
42000000	21	84000000	244	84000000	86	42000000	34	105000000	7	42000000	486
42500000	22	85000000	269	85000000	97	42500000	40	106250000	10	42500000	496
43000000	38	86000000	258	86000000	94	43000000	29	107500000	9	43000000	475
43500000	29	87000000	251	87000000	79	43500000	40	108750000	9	43500000	499
44000000	17	88000000	238	88000000	111	44000000	33	110000000	20	44000000	489
44500000	28	89000000	254	89000000	91	44500000	50	111250000	17	44500000	487
45000000	22	90000000	223	90000000	84	45000000	23	112500000	16	45000000	458
45500000	28	91000000	251	91000000	72	45500000	37	113750000	10	45500000	459
46000000	18	92000000	244	92000000	80	46000000	40	115000000	11	46000000	443
46500000	23	93000000	263	93000000	74	46500000	45	116250000	10	46500000	481
47000000	20	94000000	240	94000000	86	47000000	39	117500000	14	47000000	430
47500000	28	95000000	236	95000000	84	47500000	37	118750000	15	47500000	471
48000000	33	96000000	254	96000000	101	48000000	37	120000000	15	48000000	401
48500000	19	97000000	226	97000000	90	48500000	42	121250000	9	48500000	431
49000000	24	98000000	232	98000000	84	49000000	29	122500000	11	49000000	431
49500000	18	99000000	242	99000000	78	49500000	40	123750000	10	49500000	433
50000000	23	100000000	258	100000000	85	50000000	34	125000000	16	50000000	420
50500000	21	101000000	237	101000000	84	50500000	39	126250000	12	50500000	416
51000000	23	102000000	235	102000000	83	51000000	38	127500000	11	51000000	414
51500000	24	103000000	238	103000000	78	51500000	39	128750000	11	51500000	455
52000000	24	104000000	240	104000000	85	52000000	41	130000000	15	52000000	382
52500000	25	105000000	232	105000000	87	52500000	32	131250000	15	52500000	411
53000000	40	106000000	216	106000000	95	53000000	31	132500000	12	53000000	408
53500000	18	107000000	229	107000000	76	53500000	28	133750000	7	53500000	382
54000000	20	108000000	223	108000000	89	54000000	38	135000000	5	54000000	414
54500000	25	109000000	245	109000000	67	54500000	41	136250000	15	54500000	428
55000000	5	110000000	212	110000000	74	55000000	26	137500000	15	55000000	423
55500000	16	111000000	197	111000000	88	55500000	24	138750000	7	55500000	449
56000000	30	112000000	214	112000000	74	56000000	36	140000000	16	56000000	415
56500000	23	113000000	212	113000000	99	56500000	28	141250000	1	56500000	378
57000000	27	114000000	248	114000000	96	57000000	32	142500000	8	57000000	387
57500000	19	115000000	206	115000000	77	57500000	41	143750000	20	57500000	407
58000000	22	116000000	203	116000000	77	58000000	30	145000000	12	58000000	372
58500000	22	117000000	213	117000000	71	58500000	32	146250000	11	58500000	417
59000000	23	118000000	235	118000000	80	59000000	30	147500000	15	59000000	401
59500000	23	119000000	215	119000000	84	59500000	40	148750000	10	59500000	363
60000000	25	120000000	216	120000000	92	60000000	30	150000000	9	60000000	400
60500000	23	121000000	199	121000000	94	60500000	35	151250000	19	60500000	389
61000000	19	122000000	213	122000000	84	61000000	34	152500000	16	61000000	408
61500000	25	123000000	217	123000000	77	61500000	23	153750000	7	61500000	371
62000000	17	124000000	223	124000000	63	62000000	32	155000000	9	62000000	366
62500000	12	125000000	187	125000000	80	62500000	38	156250000	8	62500000	403
63000000	21	126000000	182	126000000	87	63000000	30	157500000	9	63000000	368
63500000	16	127000000	197	127000000	88	63500000	22	158750000	2	63500000	403
64000000	26	128000000	182	128000000	85	64000000	35	160000000	7	64000000	338
64500000	29	129000000	211	129000000	89	64500000	29	161250000	12	64500000	322
65000000	24	130000000	199	130000000	64	65000000	32	162500000	12	65000000	319
65500000	14	131000000	239	131000000	70	65500000	31	163750000	10	65500000	346
66000000	27	132000000	202	132000000	71	66000000	25	165000000	7	66000000	329
66500000	18	133000000	227	133000000	88	66500000	17	166250000	12	66500000	322
67000000	22	134000000	188	134000000	75	67000000	25	167500000	13	67000000	331
67500000	25	135000000	216	135000000	77	67500000	25	168750000	7	67500000	344
68000000	12	136000000	231	136000000	76	68000000	32	170000000	5	68000000	318
68500000	18	137000000	235	137000000	74	68500000	28	171250000	8	68500000	339
69000000	22	138000000	176	138000000	68	69000000	24	172500000	7	69000000	323
69500000	20	139000000	200	139000000	77	69500000	32	173750000	8	69500000	340
70000000	18	140000000	196	140000000	79	70000000	36	175000000	7	70000000	285
70500000	11	141000000	210	141000000	82	70500000	21	176250000	10	70500000	330
71000000	15	142000000	194	142000000	76	71000000	25	177500000	10	71000000	334
71500000	17	143000000	190	143000000	77	71500000	35	178750000	9	71500000	353
72000000	16	144000000	162	144000000	72	72000000	31	180000000	9	72000000	347
72500000	22	145000000	183	145000000	80	72500000	23	181250000	5	72500000	320
73000000	27	146000000	202	146000000	75	73000000	20	182500000	6	73000000	309
73500000	14	147000000	202	147000000	82	73500000	18	183750000	4	73500000	337
74000000	15	148000000	168	148000000	77	74000000	29	185000000	7	74000000	264
74500000	12	149000000	177	149000000	76	74500000	20	186250000	12	74500000	324
75000000	18	150000000	172	150000000	90	75000000	24	187500000	4	75000000	337
75500000	12	151000000	174	151000000	58	75500000	33	188750000	11	75500000	295
76000000	22	152000000	198	152000000	81	76000000	24	190000000	7	76000000	294
76500000	14	153000000	203	153000000	72	76500000	27	191250000	9	76500000	291
77000000	13	154000000	190	154000000	66	77000000	25	192500000	5	77000000	314
77500000	14	155000000	207	155000000	70	77500000	30	193750000	6	77500000	335
78000000	12	156000000	182	156000000	69	78000000	25	195000000	6	78000000	298
78500000	12	157000000	189	157000000	78	78500000	25	196250000	9	78500000	305
79000000	6	158000000	182	158000000	68	79000000	24	197500000	8	79000000	292
79500000	17	159000000	188	159000000	90	79500000	34	198750000	6	79500000	287
80000000	19	160000000	193	160000000	73	80000000	26	200000000	8	80000000	284
80500000	19	161000000	184	161000000	67	80500000	26	201250000	6	80500000	300
81000000	19	162000000	219	162000000	53	81000000	24	202500000	11	81000000	287
81500000	15	163000000	180	163000000	69	81500000	34	203750000	7	81500000	294
82000000	22	164000000	186	164000000	78	82000000	29	205000000	5	82000000	293
82500000	19	165000000	192	165000000	57	82500000	28	206250000	6	82500000	314
83000000	15	166000000	181	166000000	59	83000000	30	207500000	6	83000000	285
83500000	10	167000000	174	167000000	76	83500000	29	208750000	10	83500000	320
84000000	15	168000000	200	168000000	56	84000000	29	210000000	7	84000000	303
84500000	10	169000000	177	169000000	78	84500000	20	211250000	10	84500000	268
85000000	12	170000000	181	170000000	86	85000000	15	212500000	5	85000000	270
85500000	15	171000000	154	171000000	84	85500000	30	213750000	8	85500000	297
86000000	14	172000000	184	172000000	66	86000000	22	215000000	8	86000000	318
86500000	15	173000000	193	173000000	93	86500000	20	216250000	9	86500000	278
87000000	13	174000000	184	174000000	76	87000000	26	217500000	10	87000000	262
87500000	11	175000000	169	175000000	71	87500000	23	218750000	8	87500000	262
88000000	10	176000000	180	176000000	70	88000000	17	220000000	5	88000000	275
88500000	16	177000000	179	177000000	66	88500000	27	221250000	5	88500000	279
89000000	21	178000000	170	178000000	67	89000000	22	222500000	8	89000000	254
89500000	16	179000000	192	179000000	74	89500000	13	223750000	8	89500000	278
90000000	15	180000000	161	180000000	70	90000000	28	225000000	10	90000000	255
90500000	14	181000000	148	181000000	75	90500000	22	226250000	3	90500000	263
91000000	9	182000000	167	182000000	74	91000000	18	227500000	8	91000000	263
91500000	10	183000000	163	183000000	64	91500000	27	228750000	7	91500000	256
92000000	8	184000000	189	184000000	60	92000000	19	230000000	8	92000000	246
92500000	16	185000000	196	185000000	67	92500000	21	231250000	1	92500000	211
93000000	20	186000000	165	186000000	77	93000000	33	232500000	14	93000000	283
93500000	15	187000000	146	187000000	69	93500000	26	233750000	6	93500000	247
94000000	13	188000000	189	188000000	68	94000000	28	235000000	6	94000000	262
94500000	14	189000000	178	189000000	59	94500000	24	236250000	9	94500000	256
95000000	15	190000000	150	190000000	69	95000000	31	237500000	4	95000000	280
95500000	14	191000000	165	191000000	70	95500000	22	238750000	4	95500000	255
96000000	12	192000000	159	192000000	58	96000000	28	240000000	13	96000000	269
96500000	15	193000000	157	193000000	50	96500000	22	241250000	5	96500000	268
97000000	14	194000000	190	194000000	72	97000000	18	242500000	4	97000000	255
97500000	10	195000000	167	195000000	72	97500000	30	243750000	13	97500000	248
98000000	12	196000000	177	196000000	61	98000000	23	245000000	5	98000000	251
98500000	16	197000000	173	197000000	60	98500000	31	246250000	3	98500000	240
99000000	6	198000000	143	198000000	74	99000000	28	247500000	5	99000000	254
99500000	9	199000000	180	199000000	81	99500000	20	248750000	5	99500000	230
100000000	14	200000000	143	200000000	75	100000000	18	250000000	5	100000000	246
100500000	17	201000000	189	201000000	74	100500000	20	251250000	11	100500000	239
101000000	7	202000000	150	202000000	60	101000000	29	252500000	8	101000000	189
101500000	11	203000000	174	203000000	52	101500000	22	253750000	7	101500000	237
102000000	10	204000000	172	204000000	69	102000000	22	255000000	5	102000000	233
102500000	13	205000000	158	205000000	70	102500000	24	256250000	3	102500000	239
103000000	17	206000000	148	206000000	53	103000000	22	257500000	5	103000000	258
103500000	9	207000000	146	207000000	63	103500000	18	258750000	6	103500000	215
104000000	4	208000000	136	208000000	67	104000000	30	260000000	5	104000000	220
104500000	8	209000000	166	209000000	62	104500000	28	261250000	9	104500000	244
105000000	12	210000000	155	210000000	52	105000000	26	262500000	9	105000000	243
105500000	10	211000000	161	211000000	71	105500000	25	263750000	8	105500000	239
106000000	10	212000000	179	212000000	75	106000000	17	265000000	8	106000000	198
106500000	16	213000000	162	213000000	67	106500000	23	266250000	14	106500000	199
107000000	11	214000000	146	214000000	68	107000000	26	267500000	4	107000000	225
107500000	13	215000000	182	215000000	71	107500000	23	268750000	8	107500000	220
108000000	14	216000000	148	216000000	72	108000000	19	270000000	9	108000000	221
108500000	13	217000000	154	217000000	68	108500000	32	271250000	4	108500000	221
109000000	8	218000000	144	218000000	60	109000000	23	272500000	3	109000000	211
109500000	10	219000000	177	219000000	74	109500000	26	273750000	6	109500000	218
110000000	10	220000000	148	220000000	58	110000000	23	275000000	4	110000000	210
110500000	10	221000000	157	221000000	54	110500000	20	276250000	7	110500000	192
111000000	15	222000000	166	222000000	76	111000000	18	277500000	7	111000000	220
111500000	15	223000000	167	223000000	61	111500000	21	278750000	2	111500000	195
112000000	9	224000000	174	224000000	57	112000000	28	280000000	9	112000000	243
112500000	8	225000000	143	225000000	76	112500000	25	281250000	2	112500000	210
113000000	8	226000000	150	226000000	64	113000000	23	282500000	4	113000000	202
113500000	18	227000000	179	227000000	73	113500000	25	283750000	2	113500000	186
114000000	16	228000000	148	228000000	65	114000000	14	285000000	3	114000000	208
114500000	17	229000000	146	229000000	61	114500000	22	286250000	5	114500000	221
115000000	7	230000000	164	230000000	56	115000000	18	287500000	7	115000000	222
115500000	12	231000000	145	231000000	69	115500000	18	288750000	10	115500000	243
116000000	11	232000000	154	232000000	63	116000000	22	290000000	4	116000000	231
116500000	16	233000000	162	233000000	68	116500000	16	291250000	6	116500000	214
117000000	4	234000000	147	234000000	65	117000000	20	292500000	6	117000000	217
117500000	11	235000000	136	235000000	73	117500000	19	293750000	7	117500000	211
118000000	14	236000000	169	236000000	66	118000000	28	295000000	4	118000000	193
118500000	12	237000000	134	237000000	65	118500000	21	296250000	2	118500000	200
119000000	17	238000000	169	238000000	46	119000000	23	297500000	8	119000000	213
119500000	12	239000000	148	239000000	53	119500000	18	298750000	5	119500000	195
120000000	11	240000000	132	240000000	67	120000000	28	300000000	7	120000000	198
120500000	13	241000000	169	241000000	67	120500000	21	301250000	9	120500000	193
121000000	8	242000000	149	242000000	70	121000000	26	302500000	1	121000000	188
121500000	18	243000000	158	243000000	62	121500000	15	303750000	5	121500000	215
122000000	12	244000000	161	244000000	72	122000000	19	305000000	5	122000000	188
122500000	16	245000000	153	245000000	59	122500000	17	306250000	2	122500000	190
123000000	11	246000000	143	246000000	62	123000000	19	307500000	4	123000000	206
123500000	11	247000000	138	247000000	58	123500000	16	308750000	6	123500000	180
124000000	10	248000000	149	248000000	61	124000000	19	310000000	3	124000000	198
124500000	9	249000000	114	249000000	80	124500000	18	311250000	2	124500000	195
125000000	17	250000000	138	250000000	51	125000000	17	312500000	5	125000000	212
125500000	20	251000000	151	251000000	69	125500000	20	313750000	9	125500000	191
126000000	8	252000000	158	252000000	52	126000000	12	315000000	5	126000000	177
126500000	8	253000000	150	253000000	64	126500000	26	316250000	8	126500000	186
127000000	9	254000000	145	254000000	55	127000000	17	317500000	10	127000000	169
127500000	12	255000000	146	255000000	57	127500000	21	318750000	3	127500000	205
128000000	10	256000000	136	256000000	69	128000000	16	320000000	2	128000000	160
128500000	11	257000000	138	257000000	55	128500000	17	321250000	7	128500000	183
129000000	15	258000000	146	258000000	59	129000000	12	322500000	4	129000000	196
129500000	12	259000000	138	259000000	65	129500000	27	323750000	4	129500000	172
130000000	10	260000000	133	260000000	65	130000000	25	325000000	7	130000000	186
130500000	11	261000000	148	261000000	50	130500000	21	326250000	8	130500000	187
131000000	6	262000000	125	262000000	52	131000000	27	327500000	7	131000000	176
131500000	7	263000000	110	263000000	41	131500000	19	328750000	7	131500000	174
132000000	11	264000000	137	264000000	50	132000000	23	330000000	3	132000000	176
132500000	16	265000000	129	265000000	63	132500000	25	331250000	5	132500000	166
133000000	9	266000000	146	266000000	49	133000000	21	332500000	1	133000000	190
133500000	11	267000000	128	267000000	65	133500000	15	333750000	4	133500000	169
134000000	13	268000000	124	268000000	62	134000000	10	335000000	5	134000000	173
134500000	21	269000000	123	269000000	67	134500000	20	336250000	1	134500000	164
135000000	12	270000000	137	270000000	59	135000000	27	337500000	5	135000000	184
135500000	12	271000000	127	271000000	55	135500000	23	338750000	10	135500000	168
136000000	10	272000000	137	272000000	52	136000000	25	340000000	2	136000000	166
136500000	13	273000000	137	273000000	58	136500000	23	341250000	0	136500000	174
137000000	9	274000000	120	274000000	51	137000000	18	342500000	7	137000000	167
137500000	9	275000000	124	275000000	44	137500000	18	343750000	2	137500000	179
138000000	9	276000000	150	276000000	51	138000000	17	345000000	4	138000000	178
138500000	8	277000000	148	277000000	65	138500000	21	346250000	3	138500000	154
139000000	18	278000000	123	278000000	65	139000000	16	347500000	2	139000000	166
139500000	16	279000000	125	279000000	54	139500000	15	348750000	1	139500000	182
140000000	8	280000000	130	280000000	59	140000000	22	350000000	4	140000000	168
140500000	3	281000000	136	281000000	73	140500000	16	351250000	4	140500000	170
141000000	11	282000000	143	282000000	50	141000000	27	352500000	7	141000000	154
141500000	7	283000000	113	283000000	55	141500000	25	353750000	10	141500000	167
142000000	11	284000000	126	284000000	65	142000000	16	355000000	4	142000000	172
142500000	10	285000000	114	285000000	58	142500000	20	356250000	4	142500000	165
143000000	6	286000000	109	286000000	61	143000000	19	357500000	5	143000000	144
143500000	8	287000000	135	287000000	53	143500000	18	358750000	6	143500000	166
144000000	9	288000000	123	288000000	58	144000000	19	360000000	4	144000000	175
144500000	8	289000000	146	289000000	44	144500000	19	361250000	4	144500000	174
145000000	7	290000000	128	290000000	73	145000000	16	362500000	2	145000000	160
145500000	5	291000000	127	291000000	66	145500000	22	363750000	5	145500000	151
146000000	9	292000000	108	292000000	35	146000000	8	365000000	3	146000000	145
146500000	9	293000000	113	293000000	54	146500000	25	366250000	6	146500000	146
147000000	13	294000000	131	294000000	49	147000000	17	367500000	7	147000000	147
147500000	12	295000000	126	295000000	69	147500000	21	368750000	3	147500000	141
148000000	13	296000000	115	296000000	48	148000000	14	370000000	6	148000000	163
148500000	5	297000000	112	297000000	57	148500000	15	371250000	6	148500000	174
149000000	12	298000000	132	298000000	55	149000000	29	372500000	0	149000000	152
149500000	7	299000000	135	299000000	61	149500000	15	373750000	3	149500000	157
150000000	7	300000000	110	300000000	55	150000000	17	375000000	8	150000000	160
150500000	6	301000000	115	301000000	53	150500000	9	376250000	2	150500000	158
151000000	12	302000000	116	302000000	44	151000000	19	377500000	3	151000000	137
151500000	12	303000000	118	303000000	49	151500000	12	378750000	5	151500000	138
152000000	11	304000000	104	304000000	53	152000000	11	380000000	5	152000000	169
152500000	11	305000000	108	305000000	61	152500000	24	381250000	2	152500000	156
153000000	11	306000000	125	306000000	49	153000000	12	382500000	2	153000000	139
153500000	9	307000000	122	307000000	67	153500000	14	383750000	5	153500000	152
154000000	12	308000000	124	308000000	41	154000000	16	385000000	2	154000000	168
154500000	9	309000000	131	309000000	64	154500000	13	386250000	1	154500000	157
155000000	9	310000000	130	310000000	60	155000000	21	387500000	3	155000000	132
155500000	12	311000000	129	311000000	51	155500000	18	388750000	4	155500000	174
156000000	11	312000000	102	312000000	51	156000000	12	390000000	2	156000000	141
156500000	10	313000000	119	313000000	52	156500000	26	391250000	2	156500000	151
157000000	10	314000000	119	314000000	40	157000000	15	392500000	5	157000000	145
157500000	5	315000000	108	315000000	38	157500000	18	393750000	5	157500000	121
158000000	9	316000000	106	316000000	56	158000000	12	395000000	1	158000000	151
158500000	10	317000000	119	317000000	60	158500000	20	396250000	3	158500000	149
159000000	15	318000000	123	318000000	43	159000000	22	397500000	3	159000000	132
159500000	14	319000000	109	319000000	56	159500000	21	398750000	4	159500000	165
160000000	12	320000000	123	320000000	55	160000000	13	400000000	5	160000000	163
160500000	10	321000000	116	321000000	44	160500000	12	401250000	4	160500000	148
161000000	9	322000000	99	322000000	55	161000000	12	402500000	2	161000000	134
161500000	10	323000000	116	323000000	49	161500000	19	403750000	2	161500000	146
162000000	11	324000000	125	324000000	42	162000000	20	405000000	3	162000000	133
162500000	13	325000000	111	325000000	56	162500000	17	406250000	2	162500000	135
163000000	4	326000000	108	326000000	49	163000000	20	407500000	2	163000000	125
163500000	9	327000000	128	327000000	56	163500000	14	408750000	1	163500000	131
164000000	10	328000000	114	328000000	39	164000000	14	410000000	4	164000000	121
164500000	7	329000000	114	329000000	48	164500000	13	411250000	6	164500000	121
165000000	8	330000000	110	330000000	43	165000000	13	412500000	4	165000000	132
165500000	14	331000000	106	331000000	66	165500000	24	413750000	4	165500000	141
166000000	12	332000000	121	332000000	50	166000000	14	415000000	2	166000000	119
166500000	8	333000000	117	333000000	46	166500000	12	416250000	4	166500000	131
167000000	8	334000000	90	334000000	61	167000000	25	417500000	4	167000000	141
167500000	6	335000000	124	335000000	56	167500000	16	418750000	6	167500000	141
168000000	9	336000000	125	336000000	50	168000000	23	420000000	2	168000000	127
168500000	11	337000000	112	337000000	43	168500000	24	421250000	4	168500000	132
169000000	12	338000000	116	338000000	60	169000000	16	422500000	3	169000000	140
169500000	9	339000000	130	339000000	45	169500000	16	423750000	4	169500000	128
170000000	5	340000000	105	340000000	39	170000000	8	425000000	2	170000000	160
170500000	5	341000000	106	341000000	67	170500000	20	426250000	3	170500000	151
171000000	11	342000000	103	342000000	58	171000000	17	427500000	6	171000000	128
171500000	8	343000000	99	343000000	49	171500000	18	428750000	2	171500000	131
172000000	14	344000000	107	344000000	40	172000000	17	430000000	1	172000000	146
172500000	11	345000000	114	345000000	49	172500000	15	431250000	5	172500000	130
173000000	8	346000000	107	346000000	48	173000000	18	432500000	5	173000000	106
173500000	6	347000000	98	347000000	52	173500000	16	433750000	2	173500000	134
174000000	6	348000000	108	348000000	57	174000000	15	435000000	4	174000000	141
174500000	12	349000000	107	349000000	43	174500000	15	436250000	3	174500000	144
175000000	9	350000000	106	350000000	53	175000000	20	437500000	2	175000000	124
175500000	9	351000000	110	351000000	58	175500000	18	438750000	1	175500000	143
176000000	10	352000000	97	352000000	53	176000000	23	440000000	1	176000000	148
176500000	6	353000000	99	353000000	57	176500000	21	441250000	2	176500000	119
177000000	4	354000000	108	354000000	56	177000000	15	442500000	7	177000000	110
177500000	7	355000000	103	355000000	48	177500000	20	443750000	2	177500000	108
178000000	6	356000000	101	356000000	59	178000000	15	445000000	2	178000000	147
178500000	5	357000000	114	357000000	55	178500000	18	446250000	3	178500000	136
179000000	10	358000000	115	358000000	53	179000000	10	447500000	0	179000000	137
179500000	11	359000000	93	359000000	56	179500000	11	448750000	4	179500000	123
180000000	7	360000000	107	360000000	49	180000000	22	450000000	1	180000000	128
180500000	6	361000000	111	361000000	59	180500000	19	451250000	2	180500000	135
181000000	8	362000000	110	362000000	54	181000000	13	452500000	8	181000000	113
181500000	6	363000000	101	363000000	46	181500000	12	453750000	2	181500000	131
182000000	8	364000000	99	364000000	46	182000000	13	455000000	1	182000000	127
182500000	8	365000000	115	365000000	53	182500000	15	456250000	3	182500000	105
183000000	6	366000000	100	366000000	40	183000000	11	457500000	2	183000000	120
183500000	5	367000000	116	367000000	43	183500000	12	458750000	5	183500000	107
184000000	8	368000000	95	368000000	54	184000000	20	460000000	6	184000000	96
184500000	8	369000000	93	369000000	47	184500000	21	461250000	2	184500000	123
185000000	9	370000000	110	370000000	48	185000000	15	462500000	5	185000000	101
185500000	14	371000000	113	371000000	50	185500000	20	463750000	3	185500000	129
186000000	8	372000000	114	372000000	45	186000000	13	465000000	0	186000000	122
186500000	10	373000000	97	373000000	53	186500000	14	466250000	4	186500000	128
187000000	6	374000000	100	374000000	50	187000000	18	467500000	4	187000000	109
187500000	4	375000000	97	375000000	37	187500000	17	468750000	1	187500000	115
188000000	3	376000000	95	376000000	42	188000000	19	470000000	3	188000000	114
188500000	5	377000000	92	377000000	49	188500000	17	471250000	6	188500000	103
189000000	11	378000000	109	378000000	56	189000000	13	472500000	1	189000000	109
189500000	11	379000000	83	379000000	48	189500000	15	473750000	3	189500000	120
190000000	8	380000000	108	380000000	43	190000000	9	475000000	3	190000000	115
190500000	8	381000000	106	381000000	44	190500000	9	476250000	3	190500000	111
191000000	10	382000000	87	382000000	40	191000000	8	477500000	5	191000000	115
191500000	8	383000000	90	383000000	43	191500000	16	478750000	3	191500000	121
192000000	8	384000000	101	384000000	55	192000000	16	480000000	1	192000000	112
192500000	10	385000000	79	385000000	39	192500000	14	481250000	1	192500000	106
193000000	6	386000000	90	386000000	44	193000000	20	482500000	4	193000000	127
193500000	7	387000000	92	387000000	53	193500000	12	483750000	7	193500000	126
194000000	8	388000000	121	388000000	48	194000000	18	485000000	6	194000000	111
194500000	9	389000000	111	389000000	47	194500000	10	486250000	5	194500000	107
195000000	4	390000000	98	390000000	54	195000000	18	487500000	3	195000000	95
195500000	11	391000000	85	391000000	45	195500000	10	488750000	4	195500000	121
196000000	9	392000000	99	392000000	64	196000000	19	490000000	5	196000000	121
196500000	9	393000000	101	393000000	45	196500000	20	491250000	0	196500000	114
197000000	10	394000000	98	394000000	52	197000000	12	492500000	1	197000000	104
197500000	9	395000000	78	395000000	42	197500000	9	493750000	3	197500000	111
198000000	11	396000000	103	396000000	53	198000000	8	495000000	3	198000000	110
198500000	9	397000000	110	397000000	44	198500000	10	496250000	3	198500000	118
199000000	7	398000000	88	398000000	57	199000000	18	497500000	5	199000000	100
199500000	3	399000000	73	399000000	50	199500000	21	498750000	2	199500000	109
200000000	5	400000000	116	400000000	41	200000000	12	500000000	1	200000000	103
200500000	3	401000000	107	401000000	48	200500000	16	501250000	3	200500000	123
201000000	6	402000000	107	402000000	43	201000000	18	502500000	1	201000000	106
201500000	10	403000000	115	403000000	38	201500000	17	503750000	1	201500000	117
202000000	7	404000000	96	404000000	46	202000000	20	505000000	2	202000000	121
202500000	9	405000000	99	405000000	30	202500000	15	506250000	3	202500000	97
203000000	7	406000000	70	406000000	50	203000000	11	507500000	2	203000000	103
203500000	8	407000000	88	407000000	46	203500000	13	508750000	1	203500000	118
204000000	11	408000000	105	408000000	43	204000000	18	510000000	0	204000000	94
204500000	8	409000000	90	409000000	41	204500000	15	511250000	6	204500000	91
205000000	7	410000000	95	410000000	48	205000000	19	512500000	1	205000000	93
205500000	5	411000000	90	411000000	35	205500000	9	513750000	6	205500000	101
206000000	3	412000000	97	412000000	48	206000000	20	515000000	4	206000000	106
206500000	6	413000000	78	413000000	54	206500000	9	516250000	4	206500000	105
207000000	6	414000000	82	414000000	51	207000000	12	517500000	2	207000000	93
207500000	9	415000000	95	415000000	34	207500000	20	518750000	2	207500000	92
208000000	9	416000000	100	416000000	39	208000000	18	520000000	6	208000000	97
208500000	8	417000000	89	417000000	39	208500000	10	521250000	5	208500000	92
209000000	13	418000000	76	418000000	45	209000000	16	522500000	2	209000000	96
209500000	5	419000000	78	419000000	46	209500000	17	523750000	1	209500000	86
210000000	3	420000000	106	420000000	52	210000000	6	525000000	3	210000000	101
210500000	5	421000000	87	421000000	40	210500000	20	526250000	2	210500000	91
211000000	3	422000000	91	422000000	51	211000000	13	527500000	5	211000000	99
211500000	5	423000000	98	423000000	34	211500000	13	528750000	1	211500000	109
212000000	4	424000000	94	424000000	39	212000000	15	530000000	1	212000000	107
212500000	5	425000000	75	425000000	44	212500000	21	531250000	2	212500000	110
213000000	8	426000000	103	426000000	48	213000000	17	532500000	3	213000000	87
213500000	8	427000000	80	427000000	36	213500000	23	533750000	1	213500000	93
214000000	11	428000000	93	428000000	52	214000000	11	535000000	3	214000000	89
214500000	7	429000000	92	429000000	41	214500000	12	536250000	2	214500000	124
215000000	5	430000000	99	430000000	51	215000000	13	537500000	0	215000000	90
215500000	5	431000000	77	431000000	46	215500000	14	538750000	2	215500000	111
216000000	5	432000000	91	432000000	45	216000000	18	540000000	2	216000000	95
216500000	5	433000000	78	433000000	43	216500000	14	541250000	1	216500000	80
217000000	7	434000000	100	434000000	55	217000000	12	542500000	1	217000000	89
217500000	4	435000000	74	435000000	37	217500000	12	543750000	4	217500000	83
218000000	10	436000000	95	436000000	41	218000000	8	545000000	5	218000000	102
218500000	8	437000000	84	437000000	41	218500000	19	546250000	0	218500000	86
219000000	2	438000000	89	438000000	41	219000000	17	547500000	1	219000000	83
219500000	7	439000000	79	439000000	48	219500000	14	548750000	2	219500000	82
220000000	8	440000000	101	440000000	35	220000000	16	550000000	3	220000000	96
220500000	7	441000000	94	441000000	42	220500000	13	551250000	1	220500000	80
221000000	9	442000000	66	442000000	31	221000000	7	552500000	4	221000000	78
221500000	2	443000000	80	443000000	64	221500000	9	553750000	1	221500000	96
222000000	6	444000000	92	444000000	46	222000000	10	555000000	1	222000000	107
222500000	1	445000000	79	445000000	42	222500000	14	556250000	2	222500000	85
223000000	13	446000000	87	446000000	49	223000000	18	557500000	4	223000000	87
223500000	5	447000000	75	447000000	32	223500000	8	558750000	0	223500000	76
224000000	6	448000000	78	448000000	32	224000000	13	560000000	4	224000000	95
224500000	8	449000000	78	449000000	34	224500000	11	561250000	2	224500000	89
225000000	4	450000000	80	450000000	42	225000000	11	562500000	0	225000000	93
225500000	6	451000000	94	451000000	57	225500000	12	563750000	5	225500000	90
226000000	13	452000000	87	452000000	36	226000000	10	565000000	1	226000000	77
226500000	10	453000000	96	453000000	54	226500000	15	566250000	0	226500000	76
227000000	5	454000000	87	454000000	50	227000000	16	567500000	0	227000000	92
227500000	10	455000000	85	455000000	28	227500000	13	568750000	1	227500000	86
228000000	6	456000000	85	456000000	52	228000000	15	570000000	2	228000000	93
228500000	5	457000000	91	457000000	35	228500000	10	571250000	3	228500000	81
229000000	8	458000000	72	458000000	47	229000000	8	572500000	3	229000000	77
229500000	4	459000000	84	459000000	47	229500000	17	573750000	2	229500000	104
230000000	6	460000000	90	460000000	43	230000000	20	575000000	2	230000000	88
230500000	1	461000000	78	461000000	48	230500000	12	576250000	0	230500000	94
231000000	6	462000000	76	462000000	47	231000000	16	577500000	1	231000000	90
231500000	3	463000000	76	463000000	42	231500000	8	578750000	1	231500000	84
232000000	11	464000000	83	464000000	39	232000000	13	580000000	2	232000000	97
232500000	3	465000000	77	465000000	50	232500000	20	581250000	2	232500000	86
233000000	3	466000000	81	466000000	52	233000000	13	582500000	0	233000000	88
233500000	3	467000000	83	467000000	46	233500000	18	583750000	2	233500000	96
234000000	6	468000000	82	468000000	37	234000000	12	585000000	2	234000000	85
234500000	5	469000000	83	469000000	32	234500000	13	586250000	3	234500000	68
235000000	8	470000000	91	470000000	39	235000000	12	587500000	4	235000000	76
235500000	3	471000000	84	471000000	36	235500000	13	588750000	2	235500000	86
236000000	9	472000000	71	472000000	42	236000000	15	590000000	7	236000000	80
236500000	3	473000000	81	473000000	43	236500000	10	591250000	1	236500000	75
237000000	2	474000000	86	474000000	41	237000000	8	592500000	2	237000000	70
237500000	6	475000000	86	475000000	34	237500000	6	593750000	0	237500000	68
238000000	5	476000000	80	476000000	44	238000000	13	595000000	3	238000000	84
238500000	5	477000000	76	477000000	37	238500000	10	596250000	1	238500000	99
239000000	6	478000000	85	478000000	36	239000000	9	597500000	2	239000000	80
239500000	6	479000000	96	479000000	57	239500000	6	598750000	2	239500000	81
240000000	5	480000000	65	480000000	45	240000000	10	600000000	7	240000000	90
240500000	6	481000000	89	481000000	34	240500000	15	601250000	3	240500000	80
241000000	12	482000000	87	482000000	40	241000000	11	602500000	5	241000000	78
241500000	2	483000000	77	483000000	42	241500000	18	603750000	0	241500000	82
242000000	3	484000000	84	484000000	43	242000000	13	605000000	3	242000000	94
242500000	5	485000000	81	485000000	35	242500000	13	606250000	6	242500000	68
243000000	5	486000000	63	486000000	48	243000000	14	607500000	1	243000000	76
243500000	6	487000000	104	487000000	38	243500000	13	608750000	1	243500000	63
244000000	8	488000000	81	488000000	46	244000000	12	610000000	2	244000000	97
244500000	6	489000000	81	489000000	46	244500000	13	611250000	2	244500000	74
245000000	10	490000000	60	490000000	47	245000000	15	612500000	4	245000000	78
245500000	4	491000000	63	491000000	35	245500000	15	613750000	0	245500000	78
246000000	7	492000000	74	492000000	48	246000000	20	615000000	3	246000000	89
246500000	4	493000000	90	493000000	38	246500000	17	616250000	2	246500000	88
247000000	5	494000000	76	494000000	29	247000000	7	617500000	0	247000000	82
247500000	5	495000000	67	495000000	37	247500000	20	618750000	1	247500000	70
248000000	7	496000000	86	496000000	39	248000000	17	620000000	2	248000000	63
248500000	11	497000000	79	497000000	36	248500000	19	621250000	2	248500000	83
249000000	7	498000000	75	498000000	33	249000000	13	622500000	1	249000000	69
249500000	6	499000000	94	499000000	39	249500000	10	623750000	2	249500000	84
250000000	6	500000000	76	500000000	32	250000000	10	625000000	2	250000000	80
250500000	5	501000000	74	501000000	49	250500000	12	626250000	4	250500000	74
251000000	9	502000000	70	502000000	30	251000000	14	627500000	5	251000000	77
251500000	0	503000000	73	503000000	46	251500000	21	628750000	1	251500000	67
252000000	5	504000000	84	504000000	21	252000000	21	630000000	1	252000000	71
252500000	6	505000000	78	505000000	38	252500000	10	631250000	3	252500000	74
253000000	3	506000000	100	506000000	37	253000000	18	632500000	1	253000000	75
253500000	6	507000000	78	507000000	46	253500000	11	633750000	4	253500000	65
254000000	5	508000000	82	508000000	49	254000000	8	635000000	3	254000000	63
254500000	7	509000000	71	509000000	45	254500000	17	636250000	2	254500000	85
255000000	3	510000000	63	510000000	39	255000000	15	637500000	3	255000000	65
255500000	6	511000000	93	511000000	37	255500000	14	638750000	1	255500000	60
256000000	2	512000000	76	512000000	49	256000000	15	640000000	2	256000000	67
256500000	7	513000000	78	513000000	40	256500000	9	641250000	5	256500000	59
257000000	8	514000000	57	514000000	33	257000000	8	642500000	3	257000000	74
257500000	8	515000000	87	515000000	35	257500000	14	643750000	1	257500000	64
258000000	5	516000000	69	516000000	37	258000000	10	645000000	2	258000000	67
258500000	2	517000000	74	517000000	42	258500000	13	646250000	1	258500000	60
259000000	4	518000000	70	518000000	42	259000000	9	647500000	3	259000000	69
259500000	6	519000000	76	519000000	43	259500000	11	648750000	2	259500000	47
260000000	1	520000000	92	520000000	47	260000000	12	650000000	1	260000000	69
260500000	7	521000000	77	521000000	41	260500000	11	651250000	1	260500000	68
261000000	6	522000000	72	522000000	32	261000000	15	652500000	1	261000000	75
261500000	7	523000000	67	523000000	52	261500000	12	653750000	1	261500000	59
262000000	4	524000000	77	524000000	43	262000000	9	655000000	0	262000000	58
262500000	3	525000000	78	525000000	37	262500000	10	656250000	1	262500000	59
263000000	10	526000000	84	526000000	33	263000000	10	657500000	5	263000000	66
263500000	2	527000000	74	527000000	34	263500000	13	658750000	0	263500000	68
264000000	7	528000000	48	528000000	34	264000000	15	660000000	2	264000000	71
264500000	5	529000000	64	529000000	42	264500000	15	661250000	0	264500000	68
265000000	2	530000000	76	530000000	48	265000000	12	662500000	1	265000000	68
265500000	6	531000000	65	531000000	49	265500000	9	663750000	3	265500000	68
266000000	5	532000000	68	532000000	34	266000000	11	665000000	4	266000000	74
266500000	4	533000000	61	533000000	38	266500000	14	666250000	3	266500000	72
267000000	10	534000000	67	534000000	45	267000000	9	667500000	2	267000000	70
267500000	4	535000000	60	535000000	43	267500000	15	668750000	1	267500000	72
268000000	4	536000000	64	536000000	43	268000000	7	670000000	1	268000000	80
268500000	3	537000000	70	537000000	32	268500000	13	671250000	4	268500000	60
269000000	6	538000000	79	538000000	49	269000000	14	672500000	1	269000000	70
269500000	3	539000000	72	539000000	26	269500000	13	673750000	3	269500000	65
270000000	1	540000000	67	540000000	35	270000000	15	675000000	1	270000000	71
270500000	1	541000000	73	541000000	25	270500000	14	676250000	2	270500000	58
271000000	10	542000000	66	542000000	36	271000000	10	677500000	1	271000000	80
271500000	4	543000000	60	543000000	30	271500000	10	678750000	2	271500000	61
272000000	6	544000000	68	544000000	26	272000000	7	680000000	2	272000000	54
272500000	3	545000000	59	545000000	44	272500000	16	681250000	4	272500000	81
273000000	6	546000000	65	546000000	43	273000000	11	682500000	3	273000000	75
273500000	4	547000000	58	547000000	30	273500000	19	683750000	1	273500000	65
274000000	5	548000000	89	548000000	38	274000000	8	685000000	1	274000000	63
274500000	8	549000000	74	549000000	45	274500000	10	686250000	2	274500000	66
275000000	5	550000000	86	550000000	41	275000000	19	687500000	0	275000000	74
275500000	4	551000000	78	551000000	36	275500000	8	688750000	1	275500000	70
276000000	2	552000000	67	552000000	31	276000000	12	690000000	0	276000000	71
276500000	5	553000000	54	553000000	31	276500000	10	691250000	4	276500000	64
277000000	7	554000000	77	554000000	40	277000000	11	692500000	2	277000000	43
277500000	3	555000000	62	555000000	33	277500000	9	693750000	0	277500000	55
278000000	5	556000000	56	556000000	38	278000000	6	695000000	0	278000000	77
278500000	9	557000000	71	557000000	42	278500000	8	696250000	1	278500000	63
279000000	3	558000000	76	558000000	35	279000000	13	697500000	2	279000000	70
279500000	2	559000000	72	559000000	42	279500000	15	698750000	2	279500000	65
280000000	5	560000000	64	560000000	36	280000000	8	700000000	1	280000000	74
280500000	5	561000000	67	561000000	29	280500000	10	701250000	5	280500000	62
281000000	4	562000000	71	562000000	45	281000000	13	702500000	1	281000000	65
281500000	1	563000000	69	563000000	30	281500000	11	703750000	3	281500000	58
282000000	7	564000000	74	564000000	38	282000000	5	705000000	4	282000000	58
282500000	3	565000000	60	565000000	40	282500000	12	706250000	2	282500000	70
283000000	6	566000000	76	566000000	20	283000000	10	707500000	1	283000000	63
283500000	5	567000000	60	567000000	39	283500000	10	708750000	1	283500000	55
284000000	7	568000000	68	568000000	31	284000000	8	710000000	0	284000000	63
284500000	4	569000000	61	569000000	40	284500000	15	711250000	2	284500000	58
285000000	3	570000000	54	570000000	32	285000000	12	712500000	1	285000000	72
285500000	3	571000000	63	571000000	30	285500000	12	713750000	2	285500000	68
286000000	5	572000000	61	572000000	43	286000000	11	715000000	2	286000000	70
286500000	4	573000000	68	573000000	34	286500000	10	716250000	2	286500000	48
287000000	8	574000000	78	574000000	43	287000000	12	717500000	2	287000000	63
287500000	4	575000000	66	575000000	36	287500000	14	718750000	2	287500000	67
288000000	1	576000000	57	576000000	46	288000000	9	720000000	0	288000000	62
288500000	1	577000000	65	577000000	39	288500000	11	721250000	2	288500000	62
289000000	4	578000000	80	578000000	34	289000000	8	722500000	0	289000000	55
289500000	2	579000000	52	579000000	42	289500000	9	723750000	2	289500000	69
290000000	1	580000000	68	580000000	37	290000000	8	725000000	2	290000000	59
290500000	4	581000000	74	581000000	40	290500000	6	726250000	1	290500000	51
291000000	3	582000000	77	582000000	37	291000000	7	727500000	2	291000000	79
291500000	5	583000000	67	583000000	34	291500000	8	728750000	0	291500000	65
292000000	4	584000000	61	584000000	29	292000000	20	730000000	1	292000000	55
292500000	2	585000000	69	585000000	42	292500000	11	731250000	2	292500000	63
293000000	2	586000000	67	586000000	39	293000000	8	732500000	1	293000000	49
293500000	0	587000000	56	587000000	54	293500000	10	733750000	0	293500000	62
294000000	3	588000000	69	588000000	32	294000000	10	735000000	2	294000000	48
294500000	6	589000000	54	589000000	42	294500000	17	736250000	0	294500000	52
295000000	7	590000000	67	590000000	33	295000000	14	737500000	3	295000000	65
295500000	4	591000000	52	591000000	35	295500000	9	738750000	1	295500000	52
296000000	2	592000000	59	592000000	43	296000000	3	740000000	2	296000000	65
296500000	7	593000000	53	593000000	31	296500000	9	741250000	3	296500000	69
297000000	5	594000000	60	594000000	47	297000000	11	742500000	3	297000000	51
297500000	8	595000000	59	595000000	34	297500000	7	743750000	0	297500000	62
298000000	5	596000000	62	596000000	36	298000000	10	745000000	0	298000000	55
298500000	4	597000000	69	597000000	37	298500000	6	746250000	1	298500000	40
299000000	6	598000000	73	598000000	42	299000000	13	747500000	1	299000000	70
299500000	4	599000000	70	599000000	34	299500000	9	748750000	2	299500000	60
300000000	5	600000000	51	600000000	32	300000000	7	750000000	0	300000000	59
300500000	6	601000000	61	601000000	45	300500000	8	751250000	2	300500000	37
301000000	2	602000000	56	602000000	37	301000000	11	752500000	0	301000000	74
301500000	6	603000000	55	603000000	30	301500000	9	753750000	1	301500000	51
302000000	5	604000000	53	604000000	34	302000000	13	755000000	2	302000000	62
302500000	6	605000000	56	605000000	35	302500000	12	756250000	2	302500000	52
303000000	10	606000000	60	606000000	44	303000000	13	757500000	2	303000000	68
303500000	7	607000000	69	607000000	39	303500000	9	758750000	0	303500000	63
304000000	4	608000000	70	608000000	45	304000000	10	760000000	2	304000000	51
304500000	6	609000000	62	609000000	26	304500000	6	761250000	2	304500000	50
305000000	5	610000000	59	610000000	30	305000000	14	762500000	1	305000000	55
305500000	9	611000000	58	611000000	50	305500000	10	763750000	1	305500000	57
306000000	7	612000000	51	612000000	44	306000000	10	765000000	2	306000000	48
306500000	5	613000000	52	613000000	32	306500000	15	766250000	0	306500000	45
307000000	2	614000000	57	614000000	33	307000000	5	767500000	1	307000000	46
307500000	2	615000000	56	615000000	34	307500000	11	768750000	0	307500000	51
308000000	9	616000000	56	616000000	32	308000000	6	770000000	1	308000000	42
308500000	3	617000000	72	617000000	37	308500000	11	771250000	1	308500000	53
309000000	5	618000000	62	618000000	38	309000000	11	772500000	3	309000000	57
309500000	4	619000000	68	619000000	40	309500000	9	773750000	2	309500000	52
310000000	5	620000000	57	620000000	40	310000000	8	775000000	1	310000000	61
310500000	3	621000000	53	621000000	35	310500000	8	776250000	1	310500000	59
311000000	1	622000000	63	622000000	34	311000000	13	777500000	2	311000000	59
311500000	2	623000000	54	623000000	39	311500000	9	778750000	3	311500000	60
312000000	1	624000000	67	624000000	36	312000000	12	780000000	1	312000000	62
312500000	6	625000000	53	625000000	30	312500000	8	781250000	0	312500000	47
313000000	10	626000000	51	626000000	35	313000000	12	782500000	2	313000000	62
313500000	10	627000000	65	627000000	37	313500000	13	783750000	1	313500000	56
314000000	2	628000000	58	628000000	33	314000000	13	785000000	5	314000000	40
314500000	3	629000000	61	629000000	29	314500000	12	786250000	2	314500000	67
315000000	6	630000000	70	630000000	30	315000000	9	787500000	1	315000000	45
315500000	4	631000000	62	631000000	37	315500000	15	788750000	3	315500000	63
316000000	6	632000000	54	632000000	22	316000000	9	790000000	1	316000000	58
316500000	3	633000000	55	633000000	37	316500000	16	791250000	2	316500000	45
317000000	5	634000000	62	634000000	30	317000000	9	792500000	0	317000000	42
317500000	8	635000000	69	635000000	42	317500000	7	793750000	3	317500000	60
318000000	5	636000000	59	636000000	34	318000000	14	795000000	1	318000000	54
318500000	2	637000000	66	637000000	25	318500000	11	796250000	1	318500000	60
319000000	3	638000000	56	638000000	34	319000000	13	797500000	3	319000000	50
319500000	5	639000000	57	639000000	44	319500000	9	798750000	2	319500000	43
320000000	4	640000000	63	640000000	35	320000000	11	800000000	2	320000000	53
320500000	2	641000000	48	641000000	26	320500000	9	801250000	1	320500000	46
321000000	4	642000000	55	642000000	29	321000000	10	802500000	1	321000000	57
321500000	4	643000000	76	643000000	29	321500000	8	803750000	3	321500000	49
322000000	3	644000000	56	644000000	29	322000000	11	805000000	1	322000000	45
322500000	5	645000000	50	645000000	34	322500000	16	806250000	2	322500000	39
323000000	1	646000000	57	646000000	20	323000000	14	807500000	1	323000000	50
323500000	1	647000000	60	647000000	31	323500000	10	808750000	3	323500000	50
324000000	6	648000000	65	648000000	28	324000000	15	810000000	0	324000000	53
324500000	3	649000000	68	649000000	27	324500000	5	811250000	1	324500000	64
325000000	2	650000000	66	650000000	41	325000000	11	812500000	1	325000000	55
325500000	2	651000000	51	651000000	29	325500000	7	813750000	5	325500000	57
326000000	5	652000000	62	652000000	33	326000000	12	815000000	1	326000000	61
326500000	0	653000000	48	653000000	39	326500000	11	816250000	1	326500000	50
327000000	4	654000000	59	654000000	30	327000000	14	817500000	2	327000000	43
327500000	2	655000000	68	655000000	37	327500000	5	818750000	1	327500000	49
328000000	5	656000000	47	656000000	31	328000000	6	820000000	2	328000000	44
328500000	1	657000000	52	657000000	24	328500000	7	821250000	2	328500000	46
329000000	4	658000000	52	658000000	19	329000000	11	822500000	1	329000000	39
329500000	1	659000000	48	659000000	37	329500000	7	823750000	1	329500000	39
330000000	3	660000000	67	660000000	29	330000000	14	825000000	2	330000000	62
330500000	3	661000000	68	661000000	36	330500000	13	826250000	1	330500000	54
331000000	4	662000000	64	662000000	32	331000000	12	827500000	1	331000000	44
331500000	5	663000000	64	663000000	31	331500000	10	828750000	2	331500000	44
332000000	3	664000000	50	664000000	28	332000000	14	830000000	2	332000000	39
332500000	3	665000000	63	665000000	30	332500000	9	831250000	0	332500000	61
333000000	7	666000000	58	666000000	28	333000000	12	832500000	3	333000000	51
333500000	4	667000000	59	667000000	36	333500000	11	833750000	1	333500000	52
334000000	1	668000000	58	668000000	31	334000000	14	835000000	0	334000000	45
334500000	6	669000000	56	669000000	34	334500000	10	836250000	2	334500000	60
335000000	5	670000000	53	670000000	42	335000000	6	837500000	0	335000000	47
335500000	7	671000000	50	671000000	24	335500000	8	838750000	0	335500000	45
336000000	4	672000000	63	672000000	34	336000000	5	840000000	1	336000000	33
336500000	2	673000000	44	673000000	34	336500000	6	841250000	1	336500000	42
337000000	4	674000000	40	674000000	23	337000000	11	842500000	0	337000000	49
337500000	10	675000000	50	675000000	25	337500000	11	843750000	1	337500000	64
338000000	3	676000000	58	676000000	26	338000000	6	845000000	3	338000000	39
338500000	7	677000000	56	677000000	25	338500000	5	846250000	1	338500000	55
339000000	7	678000000	60	678000000	27	339000000	14	847500000	0	339000000	40
339500000	2	679000000	61	679000000	35	339500000	15	848750000	0	339500000	56
340000000	3	680000000	64	680000000	31	340000000	3	850000000	1	340000000	54
340500000	3	681000000	47	681000000	28	340500000	10	851250000	0	340500000	50
341000000	1	682000000	62	682000000	37	341000000	15	852500000	0	341000000	36
341500000	4	683000000	58	683000000	24	341500000	8	853750000	4	341500000	48
342000000	6	684000000	56	684000000	22	342000000	14	855000000	2	342000000	48
342500000	4	685000000	58	685000000	35	342500000	8	856250000	0	342500000	36
343000000	2	686000000	61	686000000	40	343000000	7	857500000	3	343000000	41
343500000	2	687000000	55	687000000	32	343500000	4	858750000	0	343500000	44
344000000	3	688000000	46	688000000	28	344000000	12	860000000	1	344000000	44
344500000	3	689000000	57	689000000	30	344500000	11	861250000	0	344500000	40
345000000	5	690000000	56	690000000	28	345000000	12	862500000	0	345000000	51
345500000	6	691000000	47	691000000	21	345500000	13	863750000	0	345500000	40
346000000	3	692000000	54	692000000	32	346000000	20	865000000	0	346000000	54
346500000	4	693000000	45	693000000	41	346500000	11	866250000	1	346500000	48
347000000	0	694000000	44	694000000	32	347000000	7	867500000	1	347000000	37
347500000	7	695000000	63	695000000	32	347500000	10	868750000	3	347500000	38
348000000	4	696000000	57	696000000	33	348000000	7	870000000	0	348000000	39
348500000	4	697000000	55	697000000	28	348500000	8	871250000	2	348500000	52
349000000	1	698000000	42	698000000	35	349000000	11	872500000	0	349000000	47
349500000	0	699000000	46	699000000	27	349500000	14	873750000	2	349500000	36
350000000	5	700000000	40	700000000	20	350000000	13	875000000	2	350000000	44
350500000	3	701000000	48	701000000	37	350500000	12	876250000	3	350500000	44
351000000	7	702000000	45	702000000	29	351000000	8	877500000	0	351000000	32
351500000	4	703000000	47	703000000	37	351500000	13	878750000	0	351500000	33
352000000	2	704000000	41	704000000	22	352000000	6	880000000	2	352000000	47
352500000	4	705000000	49	705000000	27	352500000	9	881250000	0	352500000	55
353000000	1	706000000	65	706000000	24	353000000	7	882500000	0	353000000	48
353500000	4	707000000	43	707000000	34	353500000	10	883750000	1	353500000	64
354000000	2	708000000	52	708000000	44	354000000	7	885000000	2	354000000	34
354500000	1	709000000	48	709000000	26	354500000	9	886250000	2	354500000	38
355000000	6	710000000	48	710000000	30	355000000	14	887500000	2	355000000	42
355500000	3	711000000	58	711000000	26	355500000	13	888750000	1	355500000	43
356000000	1	712000000	47	712000000	31	356000000	9	890000000	1	356000000	46
356500000	3	713000000	59	713000000	23	356500000	6	891250000	0	356500000	46
357000000	4	714000000	37	714000000	28	357000000	9	892500000	0	357000000	37
357500000	5	715000000	49	715000000	27	357500000	18	893750000	1	357500000	44
358000000	7	716000000	62	716000000	23	358000000	7	895000000	3	358000000	46
358500000	4	717000000	38	717000000	25	358500000	13	896250000	1	358500000	45
359000000	4	718000000	56	718000000	30	359000000	7	897500000	0	359000000	44
359500000	0	719000000	48	719000000	36	359500000	9	898750000	0	359500000	37
360000000	7	720000000	45	720000000	28	360000000	8	900000000	4	360000000	41
360500000	4	721000000	53	721000000	35	360500000	11	901250000	0	360500000	41
361000000	4	722000000	36	722000000	37	361000000	9	902500000	1	361000000	29
361500000	6	723000000	56	723000000	43	361500000	5	903750000	0	361500000	48
362000000	2	724000000	51	724000000	20	362000000	12	905000000	1	362000000	44
362500000	3	725000000	57	725000000	24	362500000	12	906250000	1	362500000	32
363000000	2	726000000	40	726000000	21	363000000	3	907500000	0	363000000	36
363500000	2	727000000	45	727000000	26	363500000	9	908750000	2	363500000	42
364000000	4	728000000	42	728000000	25	364000000	12	910000000	2	364000000	32
364500000	3	729000000	46	729000000	28	364500000	9	911250000	0	364500000	44
365000000	1	730000000	55	730000000	33	365000000	16	912500000	1	365000000	54
365500000	0	731000000	47	731000000	26	365500000	9	913750000	3	365500000	55
366000000	3	732000000	52	732000000	18	366000000	3	915000000	2	366000000	34
366500000	3	733000000	59	733000000	22	366500000	14	916250000	1	366500000	38
367000000	4	734000000	44	734000000	38	367000000	11	917500000	2	367000000	36
367500000	5	735000000	46	735000000	31	367500000	11	918750000	1	367500000	33
368000000	1	736000000	52	736000000	19	368000000	8	920000000	2	368000000	48
368500000	3	737000000	52	737000000	28	368500000	8	921250000	3	368500000	40
369000000	3	738000000	38	738000000	40	369000000	6	922500000	1	369000000	34
369500000	4	739000000	54	739000000	26	369500000	8	923750000	1	369500000	41
370000000	1	740000000	51	740000000	29	370000000	7	925000000	2	370000000	40
370500000	1	741000000	50	741000000	33	370500000	9	926250000	3	370500000	42
371000000	4	742000000	54	742000000	33	371000000	6	927500000	1	371000000	32
371500000	2	743000000	49	743000000	27	371500000	18	928750000	1	371500000	53
372000000	4	744000000	56	744000000	26	372000000	7	930000000	0	372000000	44
372500000	4	745000000	53	745000000	24	372500000	8	931250000	1	372500000	32
373000000	5	746000000	49	746000000	27	373000000	9	932500000	1	373000000	31
373500000	6	747000000	44	747000000	34	373500000	8	933750000	0	373500000	41
374000000	2	748000000	61	748000000	29	374000000	10	935000000	1	374000000	54
374500000	2	749000000	33	749000000	29	374500000	6	936250000	0	374500000	22
375000000	4	750000000	46	750000000	17	375000000	11	937500000	2	375000000	39
375500000	2	751000000	49	751000000	21	375500000	8	938750000	2	375500000	34
376000000	0	752000000	40	752000000	28	376000000	10	940000000	1	376000000	38
376500000	3	753000000	50	753000000	25	376500000	5	941250000	1	376500000	46
377000000	4	754000000	40	754000000	35	377000000	6	942500000	1	377000000	38
377500000	5	755000000	53	755000000	19	377500000	9	943750000	1	377500000	48
378000000	6	756000000	45	756000000	23	378000000	10	945000000	1	378000000	47
378500000	4	757000000	55	757000000	24	378500000	14	946250000	0	378500000	28
379000000	2	758000000	58	758000000	30	379000000	8	947500000	0	379000000	32
379500000	2	759000000	40	759000000	19	379500000	11	948750000	2	379500000	28
380000000	6	760000000	44	760000000	34	380000000	8	950000000	1	380000000	26
380500000	3	761000000	50	761000000	27	380500000	7	951250000	1	380500000	40
381000000	1	762000000	39	762000000	36	381000000	5	952500000	2	381000000	36
381500000	2	763000000	41	763000000	32	381500000	13	953750000	0	381500000	30
382000000	1	764000000	51	764000000	34	382000000	8	955000000	0	382000000	31
382500000	3	765000000	51	765000000	23	382500000	4	956250000	0	382500000	33
383000000	6	766000000	39	766000000	34	383000000	6	957500000	0	383000000	30
383500000	6	767000000	50	767000000	32	383500000	10	958750000	1	383500000	38
384000000	3	768000000	49	768000000	27	384000000	12	960000000	1	384000000	34
384500000	3	769000000	39	769000000	26	384500000	9	961250000	1	384500000	39
385000000	1	770000000	42	770000000	25	385000000	7	962500000	2	385000000	40
385500000	3	771000000	44	771000000	36	385500000	8	963750000	1	385500000	37
386000000	4	772000000	42	772000000	20	386000000	5	965000000	1	386000000	38
386500000	3	773000000	39	773000000	30	386500000	12	966250000	0	386500000	44
387000000	4	774000000	45	774000000	43	387000000	13	967500000	2	387000000	35
387500000	1	775000000	54	775000000	25	387500000	15	968750000	1	387500000	48
388000000	1	776000000	45	776000000	35	388000000	7	970000000	1	388000000	36
388500000	0	777000000	38	777000000	22	388500000	8	971250000	1	388500000	29
389000000	1	778000000	53	778000000	32	389000000	8	972500000	0	389000000	36
389500000	5	779000000	42	779000000	24	389500000	7	973750000	2	389500000	37
390000000	1	780000000	59	780000000	42	390000000	11	975000000	0	390000000	29
390500000	5	781000000	58	781000000	30	390500000	13	976250000	1	390500000	22
391000000	1	782000000	47	782000000	26	391000000	12	977500000	0	391000000	42
391500000	4	783000000	46	783000000	25	391500000	6	978750000	1	391500000	50
392000000	6	784000000	49	784000000	30	392000000	8	980000000	0	392000000	38
392500000	3	785000000	46	785000000	30	392500000	12	981250000	1	392500000	35
393000000	4	786000000	48	786000000	36	393000000	11	982500000	0	393000000	29
393500000	1	787000000	40	787000000	28	393500000	7	983750000	1	393500000	42
394000000	8	788000000	45	788000000	26	394000000	11	985000000	3	394000000	38
394500000	3	789000000	44	789000000	25	394500000	8	986250000	0	394500000	34
395000000	4	790000000	37	790000000	33	395000000	6	987500000	0	395000000	30
395500000	3	791000000	32	791000000	27	395500000	12	988750000	0	395500000	33
396000000	2	792000000	46	792000000	27	396000000	4	990000000	2	396000000	28
396500000	4	793000000	39	793000000	31	396500000	12	991250000	0	396500000	31
397000000	3	794000000	49	794000000	18	397000000	10	992500000	0	397000000	32
397500000	1	795000000	43	795000000	23	397500000	11	993750000	0	397500000	38
398000000	2	796000000	42	796000000	23	398000000	9	995000000	3	398000000	35
398500000	2	797000000	44	797000000	32	398500000	6	996250000	0	398500000	38
399000000	3	798000000	40	798000000	27	399000000	8	997500000	0	399000000	31
399500000	4	799000000	39	799000000	32	399500000	2	998750000	0	399500000	32
400000000	4	800000000	50	800000000	19	400000000	9	1000000000	3	400000000	35
400500000	3	801000000	43	801000000	24	400500000	9	1001250000	0	400500000	34
401000000	2	802000000	34	802000000	27	401000000	10	1002500000	0	401000000	40
401500000	2	803000000	49	803000000	27	401500000	13	1003750000	4	401500000	30
402000000	4	804000000	45	804000000	32	402000000	18	1005000000	0	402000000	36
402500000	0	805000000	39	805000000	24	402500000	10	1006250000	1	402500000	28
403000000	3	806000000	45	806000000	21	403000000	9	1007500000	1	403000000	37
403500000	2	807000000	46	807000000	28	403500000	6	1008750000	0	403500000	31
404000000	3	808000000	39	808000000	25	404000000	11	1010000000	1	404000000	40
404500000	2	809000000	47	809000000	10	404500000	4	1011250000	2	404500000	33
405000000	3	810000000	35	810000000	32	405000000	9	1012500000	0	405000000	29
405500000	3	811000000	29	811000000	31	405500000	6	1013750000	0	405500000	37
406000000	1	812000000	50	812000000	25	406000000	5	1015000000	1	406000000	35
406500000	4	813000000	33	813000000	27	406500000	5	1016250000	2	406500000	29
407000000	4	814000000	27	814000000	22	407000000	10	1017500000	1	407000000	32
407500000	4	815000000	54	815000000	30	407500000	5	1018750000	0	407500000	24
408000000	2	816000000	35	816000000	25	408000000	9	1020000000	0	408000000	33
408500000	1	817000000	36	817000000	34	408500000	9	1021250000	1	408500000	30
409000000	2	818000000	35	818000000	23	409000000	8	1022500000	0	409000000	37
409500000	2	819000000	42	819000000	20	409500000	8	1023750000	1	409500000	49
410000000	5	820000000	35	820000000	35	410000000	13	1025000000	0	410000000	34
410500000	3	821000000	33	821000000	34	410500000	16	1026250000	0	410500000	24
411000000	3	822000000	40	822000000	38	411000000	9	1027500000	1	411000000	33
411500000	4	823000000	47	823000000	34	411500000	8	1028750000	0	411500000	30
412000000	6	824000000	49	824000000	31	412000000	7	1030000000	2	412000000	34
412500000	5	825000000	54	825000000	17	412500000	10	1031250000	0	412500000	42
413000000	5	826000000	35	826000000	26	413000000	8	1032500000	0	413000000	29
413500000	1	827000000	37	827000000	21	413500000	6	1033750000	1	413500000	43
414000000	2	828000000	40	828000000	24	414000000	5	1035000000	0	414000000	34
414500000	5	829000000	38	829000000	27	414500000	8	1036250000	0	414500000	38
415000000	1	830000000	43	830000000	31	415000000	5	1037500000	1	415000000	35
415500000	3	831000000	42	831000000	29	415500000	16	1038750000	0	415500000	33
416000000	6	832000000	35	832000000	23	416000000	16	1040000000	0	416000000	23
416500000	4	833000000	41	833000000	28	416500000	2	1041250000	3	416500000	30
417000000	3	834000000	51	834000000	31	417000000	4	1042500000	0	417000000	32
417500000	1	835000000	50	835000000	12	417500000	10	1043750000	2	417500000	28
418000000	5	836000000	39	836000000	20	418000000	4	1045000000	0	418000000	38
418500000	2	837000000	47	837000000	29	418500000	9	1046250000	0	418500000	27
419000000	4	838000000	46	838000000	27	419000000	9	1047500000	1	419000000	25
419500000	1	839000000	45	839000000	28	419500000	9	1048750000	2	419500000	46
420000000	1	840000000	38	840000000	29	420000000	11	1050000000	1	420000000	36
420500000	2	841000000	32	841000000	24	420500000	12	1051250000	0	420500000	41
421000000	5	842000000	36	842000000	23	421000000	10	1052500000	1	421000000	24
421500000	2	843000000	34	843000000	27	421500000	4	1053750000	2	421500000	33
422000000	3	844000000	42	844000000	23	422000000	7	1055000000	0	422000000	40
422500000	1	845000000	40	845000000	24	422500000	9	1056250000	3	422500000	22
423000000	4	846000000	45	846000000	30	423000000	5	1057500000	0	423000000	43
423500000	3	847000000	54	847000000	23	423500000	9	1058750000	0	423500000	31
424000000	4	848000000	37	848000000	25	424000000	8	1060000000	2	424000000	38
424500000	3	849000000	30	849000000	30	424500000	9	1061250000	0	424500000	34
425000000	5	850000000	54	850000000	29	425000000	10	1062500000	1	425000000	23
425500000	4	851000000	31	851000000	23	425500000	9	1063750000	1	425500000	24
426000000	4	852000000	29	852000000	28	426000000	11	1065000000	0	426000000	29
426500000	5	853000000	30	853000000	24	426500000	14	1066250000	0	426500000	21
427000000	4	854000000	44	854000000	28	427000000	7	1067500000	0	427000000	48
427500000	2	855000000	50	855000000	22	427500000	6	1068750000	0	427500000	19
428000000	2	856000000	49	856000000	37	428000000	14	1070000000	1	428000000	28
428500000	5	857000000	47	857000000	21	428500000	4	1071250000	1	428500000	38
429000000	2	858000000	34	858000000	21	429000000	4	1072500000	0	429000000	28
429500000	0	859000000	32	859000000	26	429500000	7	1073750000	1	429500000	25
430000000	4	860000000	33	860000000	24	430000000	8	1075000000	1	430000000	27
430500000	2	861000000	40	861000000	24	430500000	12	1076250000	0	430500000	20
431000000	3	862000000	43	862000000	42	431000000	16	1077500000	1	431000000	36
431500000	4	863000000	31	863000000	25	431500000	7	1078750000	0	431500000	32
432000000	0	864000000	46	864000000	21	432000000	8	1080000000	2	432000000	22
432500000	0	865000000	40	865000000	31	432500000	8	1081250000	0	432500000	24
433000000	1	866000000	40	866000000	29	433000000	15	1082500000	0	433000000	32
433500000	3	867000000	36	867000000	22	433500000	5	1083750000	0	433500000	30
434000000	2	868000000	38	868000000	32	434000000	11	1085000000	1	434000000	34
434500000	1	869000000	40	869000000	24	434500000	3	1086250000	0	434500000	28
435000000	1	870000000	34	870000000	23	435000000	8	1087500000	1	435000000	20
435500000	4	871000000	37	871000000	39	435500000	12	1088750000	0	435500000	21
436000000	3	872000000	45	872000000	23	436000000	5	1090000000	0	436000000	21
436500000	3	873000000	38	873000000	21	436500000	5	1091250000	1	436500000	27
437000000	3	874000000	41	874000000	28	437000000	8	1092500000	1	437000000	26
437500000	3	875000000	27	875000000	27	437500000	11	1093750000	1	437500000	31
438000000	2	876000000	40	876000000	17	438000000	7	1095000000	0	438000000	32
438500000	3	877000000	34	877000000	23	438500000	11	1096250000	3	438500000	26
439000000	3	878000000	35	878000000	31	439000000	9	1097500000	2	439000000	22
439500000	1	879000000	43	879000000	22	439500000	13	1098750000	0	439500000	22
440000000	1	880000000	36	880000000	20	440000000	8	1100000000	0	440000000	37
440500000	3	881000000	34	881000000	19	440500000	6	1101250000	0	440500000	36
441000000	6	882000000	28	882000000	31	441000000	9	1102500000	2	441000000	38
441500000	3	883000000	41	883000000	23	441500000	5	1103750000	2	441500000	28
442000000	2	884000000	40	884000000	22	442000000	4	1105000000	0	442000000	22
442500000	7	885000000	48	885000000	21	442500000	8	1106250000	2	442500000	23
443000000	3	886000000	38	886000000	29	443000000	5	1107500000	0	443000000	25
443500000	1	887000000	33	887000000	37	443500000	9	1108750000	0	443500000	21
444000000	4	888000000	40	888000000	23	444000000	6	1110000000	1	444000000	27
444500000	3	889000000	47	889000000	26	444500000	12	1111250000	1	444500000	37
445000000	1	890000000	37	890000000	25	445000000	8	1112500000	0	445000000	20
445500000	1	891000000	34	891000000	16	445500000	5	1113750000	0	445500000	24
446000000	2	892000000	34	892000000	29	446000000	19	1115000000	1	446000000	29
446500000	3	893000000	29	893000000	29	446500000	11	1116250000	0	446500000	22
447000000	2	894000000	25	894000000	24	447000000	10	1117500000	0	447000000	30
447500000	2	895000000	31	895000000	24	447500000	8	1118750000	2	447500000	29
448000000	1	896000000	36	896000000	28	448000000	10	1120000000	2	448000000	19
448500000	3	897000000	26	897000000	26	448500000	7	1121250000	0	448500000	28
449000000	2	898000000	41	898000000	28	449000000	3	1122500000	0	449000000	32
449500000	0	899000000	41	899000000	32	449500000	10	1123750000	0	449500000	25
450000000	3	900000000	35	900000000	29	450000000	7	1125000000	0	450000000	27
450500000	1	901000000	41	901000000	23	450500000	10	1126250000	1	450500000	26
451000000	5	902000000	29	902000000	17	451000000	5	1127500000	0	451000000	26
451500000	2	903000000	30	903000000	30	451500000	6	1128750000	0	451500000	28
452000000	1	904000000	38	904000000	24	452000000	7	1130000000	1	452000000	33
452500000	7	905000000	45	905000000	25	452500000	10	1131250000	0	452500000	30
453000000	4	906000000	25	906000000	17	453000000	7	1132500000	1	453000000	21
453500000	2	907000000	34	907000000	27	453500000	6	1133750000	3	453500000	32
454000000	3	908000000	26	908000000	23	454000000	10	1135000000	0	454000000	22
454500000	2	909000000	37	909000000	22	454500000	11	1136250000	0	454500000	26
455000000	4	910000000	26	910000000	20	455000000	8	1137500000	0	455000000	32
455500000	2	911000000	30	911000000	33	455500000	6	1138750000	1	455500000	32
456000000	3	912000000	46	912000000	25	456000000	14	1140000000	1	456000000	28
456500000	0	913000000	32	913000000	12	456500000	7	1141250000	0	456500000	27
457000000	0	914000000	32	914000000	25	457000000	9	1142500000	0	457000000	40
457500000	1	915000000	42	915000000	21	457500000	4	1143750000	0	457500000	26
458000000	3	916000000	36	916000000	24	458000000	7	1145000000	2	458000000	19
458500000	3	917000000	29	917000000	21	458500000	7	1146250000	0	458500000	32
459000000	2	918000000	35	918000000	23	459000000	6	1147500000	1	459000000	18
459500000	1	919000000	37	919000000	23	459500000	10	1148750000	0	459500000	27
460000000	2	920000000	38	920000000	26	460000000	8	1150000000	1	460000000	24
460500000	4	921000000	36	921000000	18	460500000	9	1151250000	0	460500000	26
461000000	1	922000000	29	922000000	18	461000000	8	1152500000	0	461000000	22
461500000	4	923000000	30	923000000	32	461500000	3	1153750000	0	461500000	23
462000000	3	924000000	27	924000000	22	462000000	5	1155000000	0	462000000	20
462500000	3	925000000	27	925000000	30	462500000	7	1156250000	0	462500000	27
463000000	2	926000000	32	926000000	23	463000000	7	1157500000	0	463000000	27
463500000	2	927000000	41	927000000	35	463500000	5	1158750000	0	463500000	24
464000000	0	928000000	37	928000000	23	464000000	5	1160000000	0	464000000	24
464500000	0	929000000	35	929000000	22	464500000	11	1161250000	1	464500000	29
465000000	6	930000000	25	930000000	34	465000000	6	1162500000	2	465000000	27
465500000	1	931000000	44	931000000	15	465500000	10	1163750000	1	465500000	25
466000000	2	932000000	36	932000000	20	466000000	8	1165000000	0	466000000	20
466500000	1	933000000	33	933000000	25	466500000	7	1166250000	0	466500000	18
467000000	5	934000000	31	934000000	29	467000000	5	1167500000	1	467000000	22
467500000	5	935000000	31	935000000	25	467500000	5	1168750000	0	467500000	26
468000000	2	936000000	38	936000000	26	468000000	3	1170000000	0	468000000	20
468500000	3	937000000	44	937000000	29	468500000	8	1171250000	2	468500000	28
469000000	0	938000000	32	938000000	24	469000000	4	1172500000	0	469000000	23
469500000	3	939000000	36	939000000	34	469500000	11	1173750000	1	469500000	27
470000000	1	940000000	30	940000000	21	470000000	3	1175000000	0	470000000	19
470500000	3	941000000	34	941000000	26	470500000	5	1176250000	0	470500000	22
471000000	1	942000000	38	942000000	23	471000000	6	1177500000	0	471000000	30
471500000	0	943000000	32	943000000	31	471500000	6	1178750000	2	471500000	24
472000000	1	944000000	17	944000000	26	472000000	6	1180000000	0	472000000	32
472500000	1	945000000	28	945000000	15	472500000	7	1181250000	1	472500000	22
473000000	1	946000000	37	946000000	24	473000000	7	1182500000	1	473000000	25
473500000	3	947000000	47	947000000	25	473500000	4	1183750000	1	473500000	24
474000000	1	948000000	30	948000000	19	474000000	6	1185000000	0	474000000	19
474500000	2	949000000	34	949000000	25	474500000	7	1186250000	1	474500000	27
475000000	1	950000000	34	950000000	21	475000000	9	1187500000	0	475000000	16
475500000	1	951000000	37	951000000	17	475500000	7	1188750000	0	475500000	19
476000000	1	952000000	38	952000000	18	476000000	4	1190000000	0	476000000	30
476500000	1	953000000	28	953000000	30	476500000	5	1191250000	1	476500000	31
477000000	1	954000000	32	954000000	27	477000000	7	1192500000	0	477000000	22
477500000	2	955000000	33	955000000	23	477500000	12	1193750000	0	477500000	31
478000000	1	956000000	32	956000000	25	478000000	9	1195000000	0	478000000	29
478500000	1	957000000	30	957000000	33	478500000	9	1196250000	0	478500000	28
479000000	2	958000000	31	958000000	17	479000000	5	1197500000	0	479000000	22
479500000	3	959000000	35	959000000	36	479500000	7	1198750000	0	479500000	17
480000000	2	960000000	32	960000000	18	480000000	4	1200000000	0	480000000	16
480500000	0	961000000	40	961000000	26	480500000	4	1201250000	1	480500000	28
481000000	3	962000000	32	962000000	16	481000000	8	1202500000	1	481000000	20
481500000	1	963000000	38	963000000	31	481500000	7	1203750000	2	481500000	31
482000000	2	964000000	27	964000000	24	482000000	6	1205000000	0	482000000	26
482500000	2	965000000	29	965000000	11	482500000	6	1206250000	0	482500000	23
483000000	5	966000000	34	966000000	24	483000000	8	1207500000	0	483000000	32
483500000	1	967000000	29	967000000	24	483500000	7	1208750000	2	483500000	20
484000000	1	968000000	33	968000000	32	484000000	5	1210000000	0	484000000	27
484500000	5	969000000	27	969000000	15	484500000	7	1211250000	1	484500000	21
485000000	3	970000000	24	970000000	25	485000000	12	1212500000	0	485000000	18
485500000	7	971000000	43	971000000	23	485500000	5	1213750000	1	485500000	22
486000000	2	972000000	32	972000000	24	486000000	2	1215000000	1	486000000	20
486500000	2	973000000	34	973000000	29	486500000	9	1216250000	1	486500000	19
487000000	1	974000000	28	974000000	23	487000000	5	1217500000	0	487000000	31
487500000	1	975000000	35	975000000	21	487500000	2	1218750000	0	487500000	18
488000000	0	976000000	19	976000000	23	488000000	5	1220000000	0	488000000	23
488500000	3	977000000	31	977000000	23	488500000	12	1221250000	1	488500000	24
489000000	4	978000000	46	978000000	27	489000000	2	1222500000	0	489000000	26
489500000	1	979000000	29	979000000	18	489500000	7	1223750000	0	489500000	21
490000000	2	980000000	27	980000000	20	490000000	5	1225000000	0	490000000	25
490500000	6	981000000	25	981000000	19	490500000	4	1226250000	0	490500000	22
491000000	0	982000000	34	982000000	27	491000000	7	1227500000	1	491000000	30
491500000	2	983000000	32	983000000	22	491500000	9	1228750000	1	491500000	15
492000000	3	984000000	32	984000000	23	492000000	7	1230000000	1	492000000	25
492500000	0	985000000	31	985000000	25	492500000	7	1231250000	0	492500000	15
493000000	4	986000000	29	986000000	23	493000000	14	1232500000	1	493000000	19
493500000	7	987000000	30	987000000	19	493500000	8	1233750000	0	493500000	26
494000000	1	988000000	25	988000000	22	494000000	9	1235000000	1	494000000	18
494500000	3	989000000	23	989000000	26	494500000	11	1236250000	0	494500000	13
495000000	1	990000000	28	990000000	22	495000000	7	1237500000	1	495000000	30
495500000	5	991000000	37	991000000	17	495500000	11	1238750000	1	495500000	23
496000000	3	992000000	29	992000000	18	496000000	6	1240000000	3	496000000	16
496500000	3	993000000	19	993000000	28	496500000	7	1241250000	0	496500000	31
497000000	3	994000000	34	994000000	18	497000000	10	1242500000	0	497000000	15
497500000	1	995000000	24	995000000	21	497500000	7	1243750000	1	497500000	23
498000000	6	996000000	39	996000000	21	498000000	3	1245000000	1	498000000	15
498500000	2	997000000	21	997000000	23	498500000	10	1246250000	0	498500000	21
499000000	1	998000000	46	998000000	26	499000000	8	1247500000	0	499000000	26
499500000	0	999000000	25	999000000	23	499500000	8	1248750000	0	499500000	22
500000000	2	1000000000	34	1000000000	21	500000000	13	1250000000	1	500000000	19
500500000	2	1001000000	22	1001000000	13	500500000	3	1251250000	0	500500000	29
501000000	3	1002000000	20	1002000000	33	501000000	5	1252500000	0	501000000	24
501500000	2	1003000000	29	1003000000	33	501500000	7	1253750000	1	501500000	17
502000000	1	1004000000	24	1004000000	25	502000000	14	1255000000	1	502000000	14
502500000	0	1005000000	27	1005000000	21	502500000	6	1256250000	2	502500000	16
503000000	0	1006000000	23	1006000000	16	503000000	9	1257500000	1	503000000	17
503500000	1	1007000000	33	1007000000	17	503500000	9	1258750000	0	503500000	17
504000000	2	1008000000	33	1008000000	19	504000000	5	1260000000	0	504000000	13
504500000	3	1009000000	38	1009000000	14	504500000	8	1261250000	2	504500000	22
505000000	2	1010000000	25	1010000000	20	505000000	10	1262500000	0	505000000	25
505500000	2	1011000000	25	1011000000	19	505500000	2	1263750000	0	505500000	13
506000000	2	1012000000	27	1012000000	22	506000000	8	1265000000	0	506000000	20
506500000	1	1013000000	30	1013000000	21	506500000	8	1266250000	0	506500000	22
507000000	2	1014000000	29	1014000000	17	507000000	8	1267500000	0	507000000	14
507500000	1	1015000000	22	1015000000	21	507500000	14	1268750000	1	507500000	24
508000000	2	1016000000	27	1016000000	19	508000000	11	1270000000	0	508000000	19
508500000	3	1017000000	28	1017000000	12	508500000	10	1271250000	1	508500000	20
509000000	3	1018000000	26	1018000000	22	509000000	5	1272500000	1	509000000	20
509500000	5	1019000000	28	1019000000	23	509500000	3	1273750000	0	509500000	17
510000000	1	1020000000	33	1020000000	26	510000000	10	1275000000	2	510000000	20
510500000	3	1021000000	31	1021000000	17	510500000	6	1276250000	1	510500000	17
511000000	4	1022000000	27	1022000000	16	511000000	8	1277500000	1	511000000	22
511500000	1	1023000000	37	1023000000	23	511500000	6	1278750000	0	511500000	28
512000000	2	1024000000	34	1024000000	20	512000000	3	1280000000	0	512000000	16
512500000	2	1025000000	25	1025000000	16	512500000	5	1281250000	1	512500000	18
513000000	1	1026000000	27	1026000000	23	513000000	7	1282500000	0	513000000	24
513500000	2	1027000000	31	1027000000	21	513500000	9	1283750000	2	513500000	13
514000000	0	1028000000	29	1028000000	24	514000000	1	1285000000	1	514000000	17
514500000	3	1029000000	31	1029000000	12	514500000	5	1286250000	0	514500000	18
515000000	3	1030000000	27	1030000000	27	515000000	11	1287500000	1	515000000	15
515500000	1	1031000000	26	1031000000	26	515500000	6	1288750000	0	515500000	22
516000000	2	1032000000	27	1032000000	17	516000000	4	1290000000	0	516000000	24
516500000	6	1033000000	29	1033000000	24	516500000	4	1291250000	0	516500000	13
517000000	4	1034000000	29	1034000000	21	517000000	4	1292500000	2	517000000	18
517500000	4	1035000000	22	1035000000	24	517500000	6	1293750000	0	517500000	15
518000000	0	1036000000	28	1036000000	28	518000000	8	1295000000	0	518000000	27
518500000	1	1037000000	33	1037000000	18	518500000	10	1296250000	1	518500000	13
519000000	0	1038000000	28	1038000000	22	519000000	7	1297500000	3	519000000	18
519500000	2	1039000000	21	1039000000	21	519500000	6	1298750000	2	519500000	11
520000000	0	1040000000	25	1040000000	21	520000000	4	1300000000	0	520000000	16
520500000	2	1041000000	30	1041000000	30	520500000	8	1301250000	0	520500000	26
521000000	1	1042000000	36	1042000000	25	521000000	7	1302500000	0	521000000	15
521500000	3	1043000000	25	1043000000	26	521500000	7	1303750000	1	521500000	28
522000000	2	1044000000	33	1044000000	31	522000000	5	1305000000	0	522000000	32
522500000	1	1045000000	29	1045000000	24	522500000	8	1306250000	0	522500000	15
523000000	1	1046000000	21	1046000000	23	523000000	6	1307500000	1	523000000	18
523500000	0	1047000000	21	1047000000	17	523500000	8	1308750000	0	523500000	24
524000000	1	1048000000	29	1048000000	27	524000000	3	1310000000	1	524000000	25
524500000	3	1049000000	28	1049000000	20	524500000	7	1311250000	2	524500000	18
525000000	2	1050000000	19	1050000000	32	525000000	3	1312500000	0	525000000	14
525500000	4	1051000000	32	1051000000	22	525500000	6	1313750000	0	525500000	10
526000000	3	1052000000	27	1052000000	23	526000000	4	1315000000	1	526000000	17
526500000	1	1053000000	28	1053000000	22	526500000	1	1316250000	1	526500000	20
527000000	4	1054000000	28	1054000000	28	527000000	3	1317500000	0	527000000	16
527500000	1	1055000000	19	1055000000	19	527500000	4	1318750000	0	527500000	26
528000000	1	1056000000	23	1056000000	14	528000000	4	1320000000	2	528000000	17
528500000	1	1057000000	25	1057000000	16	528500000	2	1321250000	0	528500000	27
529000000	1	1058000000	28	1058000000	18	529000000	6	1322500000	0	529000000	16
529500000	0	1059000000	32	1059000000	27	529500000	3	1323750000	0	529500000	13
530000000	1	1060000000	29	1060000000	16	530000000	5	1325000000	1	530000000	20
530500000	2	1061000000	33	1061000000	18	530500000	6	1326250000	0	530500000	22
531000000	1	1062000000	26	1062000000	26	531000000	7	1327500000	0	531000000	17
531500000	1	1063000000	23	1063000000	22	531500000	3	1328750000	0	531500000	14
532000000	2	1064000000	24	1064000000	25	532000000	6	1330000000	0	532000000	18
532500000	1	1065000000	20	1065000000	29	532500000	10	1331250000	0	532500000	15
533000000	3	1066000000	35	1066000000	14	533000000	9	1332500000	0	533000000	9
533500000	5	1067000000	23	1067000000	15	533500000	5	1333750000	1	533500000	19
534000000	1	1068000000	24	1068000000	13	534000000	11	1335000000	0	534000000	13
534500000	3	1069000000	26	1069000000	26	534500000	8	1336250000	0	534500000	13
535000000	1	1070000000	30	1070000000	18	535000000	1	1337500000	1	535000000	14
535500000	0	1071000000	24	1071000000	23	535500000	8	1338750000	1	535500000	10
536000000	3	1072000000	22	1072000000	25	536000000	6	1340000000	0	536000000	11
536500000	0	1073000000	24	1073000000	22	536500000	6	1341250000	0	536500000	18
537000000	1	1074000000	29	1074000000	32	537000000	11	1342500000	0	537000000	17
537500000	1	1075000000	25	1075000000	17	537500000	2	1343750000	0	537500000	14
538000000	2	1076000000	28	1076000000	13	538000000	7	1345000000	0	538000000	23
538500000	1	1077000000	25	1077000000	21	538500000	5	1346250000	0	538500000	17
539000000	3	1078000000	26	1078000000	26	539000000	7	1347500000	0	539000000	15
539500000	2	1079000000	31	1079000000	23	539500000	8	1348750000	0	539500000	20
540000000	2	1080000000	32	1080000000	19	540000000	6	1350000000	1	540000000	17
540500000	0	1081000000	19	1081000000	24	540500000	5	1351250000	2	540500000	14
541000000	1	1082000000	35	1082000000	10	541000000	11	1352500000	1	541000000	26
541500000	4	1083000000	25	1083000000	11	541500000	8	1353750000	0	541500000	18
542000000	4	1084000000	24	1084000000	22	542000000	5	1355000000	0	542000000	19
542500000	1	1085000000	44	1085000000	20	542500000	5	1356250000	0	542500000	16
543000000	1	1086000000	30	1086000000	18	543000000	11	1357500000	2	543000000	16
543500000	1	1087000000	35	1087000000	22	543500000	8	1358750000	1	543500000	19
544000000	0	1088000000	30	1088000000	19	544000000	1	1360000000	1	544000000	22
544500000	2	1089000000	39	1089000000	17	544500000	10	1361250000	0	544500000	16
545000000	0	1090000000	26	1090000000	25	545000000	5	1362500000	0	545000000	16
545500000	1	1091000000	23	1091000000	21	545500000	4	1363750000	1	545500000	23
546000000	0	1092000000	22	1092000000	14	546000000	10	1365000000	1	546000000	20
546500000	2	1093000000	23	1093000000	22	546500000	6	1366250000	0	546500000	9
547000000	2	1094000000	28	1094000000	19	547000000	3	1367500000	0	547000000	18
547500000	3	1095000000	29	1095000000	14	547500000	9	1368750000	0	547500000	24
548000000	1	1096000000	32	1096000000	25	548000000	6	1370000000	0	548000000	12
548500000	1	1097000000	33	1097000000	27	548500000	3	1371250000	0	548500000	22
549000000	0	1098000000	34	1098000000	19	549000000	6	1372500000	1	549000000	23
549500000	2	1099000000	31	1099000000	23	549500000	7	1373750000	1	549500000	14
550000000	1	1100000000	37	1100000000	20	550000000	7	1375000000	1	550000000	27
550500000	2	1101000000	11	1101000000	14	550500000	4	1376250000	0	550500000	23
551000000	0	1102000000	22	1102000000	29	551000000	10	1377500000	0	551000000	13
551500000	2	1103000000	30	1103000000	27	551500000	7	1378750000	0	551500000	10
552000000	1	1104000000	33	1104000000	16	552000000	9	1380000000	5	552000000	12
552500000	3	1105000000	18	1105000000	24	552500000	4	1381250000	0	552500000	18
553000000	1	1106000000	20	1106000000	32	553000000	5	1382500000	1	553000000	23
553500000	4	1107000000	24	1107000000	19	553500000	10	1383750000	0	553500000	25
554000000	3	1108000000	29	1108000000	21	554000000	6	1385000000	1	554000000	11
554500000	2	1109000000	20	1109000000	18	554500000	0	1386250000	2	554500000	16
555000000	0	1110000000	25	1110000000	18	555000000	5	1387500000	1	555000000	23
555500000	2	1111000000	21	1111000000	19	555500000	8	1388750000	0	555500000	8
556000000	1	1112000000	30	1112000000	22	556000000	4	1390000000	1	556000000	16
556500000	1	1113000000	21	1113000000	25	556500000	4	1391250000	0	556500000	16
557000000	1	1114000000	17	1114000000	13	557000000	4	1392500000	0	557000000	12
557500000	1	1115000000	32	1115000000	19	557500000	12	1393750000	0	557500000	15
558000000	2	1116000000	23	1116000000	29	558000000	7	1395000000	0	558000000	20
558500000	2	1117000000	36	1117000000	20	558500000	3	1396250000	0	558500000	22
559000000	3	1118000000	18	1118000000	15	559000000	4	1397500000	1	559000000	19
559500000	0	1119000000	29	1119000000	26	559500000	4	1398750000	0	559500000	20
560000000	3	1120000000	21	1120000000	21	560000000	9	1400000000	0	560000000	12
560500000	3	1121000000	23	1121000000	22	560500000	4	1401250000	0	560500000	15
561000000	4	1122000000	31	1122000000	22	561000000	5	1402500000	1	561000000	12
561500000	0	1123000000	25	1123000000	19	561500000	11	1403750000	1	561500000	21
562000000	1	1124000000	37	1124000000	12	562000000	10	1405000000	1	562000000	22
562500000	0	1125000000	15	1125000000	21	562500000	4	1406250000	0	562500000	17
563000000	2	1126000000	25	1126000000	18	563000000	3	1407500000	0	563000000	18
563500000	1	1127000000	31	1127000000	14	563500000	4	1408750000	0	563500000	26
564000000	2	1128000000	28	1128000000	26	564000000	4	1410000000	0	564000000	17
564500000	2	1129000000	29	1129000000	23	564500000	3	1411250000	1	564500000	17
565000000	2	1130000000	18	1130000000	18	565000000	8	1412500000	0	565000000	18
565500000	1	1131000000	25	1131000000	14	565500000	6	1413750000	1	565500000	14
566000000	1	1132000000	23	1132000000	15	566000000	7	1415000000	0	566000000	18
566500000	1	1133000000	24	1133000000	19	566500000	11	1416250000	1	566500000	19
567000000	3	1134000000	29	1134000000	25	567000000	7	1417500000	0	567000000	15
567500000	1	1135000000	19	1135000000	16	567500000	9	1418750000	0	567500000	13
568000000	2	1136000000	19	1136000000	15	568000000	4	1420000000	0	568000000	21
568500000	1	1137000000	32	1137000000	20	568500000	10	1421250000	0	568500000	14
569000000	0	1138000000	33	1138000000	20	569000000	6	1422500000	0	569000000	16
569500000	4	1139000000	20	1139000000	14	569500000	5	1423750000	1	569500000	16
570000000	2	1140000000	25	1140000000	25	570000000	5	1425000000	0	570000000	18
570500000	3	1141000000	25	1141000000	22	570500000	5	1426250000	0	570500000	11
571000000	1	1142000000	20	1142000000	15	571000000	7	1427500000	1	571000000	20
571500000	1	1143000000	22	1143000000	16	571500000	5	1428750000	0	571500000	13
572000000	0	1144000000	25	1144000000	20	572000000	8	1430000000	1	572000000	18
572500000	0	1145000000	24	1145000000	15	572500000	8	1431250000	0	572500000	18
573000000	0	1146000000	23	1146000000	23	573000000	10	1432500000	0	573000000	14
573500000	2	1147000000	19	1147000000	17	573500000	8	1433750000	1	573500000	16
574000000	2	1148000000	18	1148000000	19	574000000	6	1435000000	0	574000000	14
574500000	1	1149000000	22	1149000000	17	574500000	4	1436250000	0	574500000	17
575000000	2	1150000000	30	1150000000	12	575000000	2	1437500000	2	575000000	16
575500000	1	1151000000	19	1151000000	16	575500000	4	1438750000	1	575500000	20
576000000	3	1152000000	21	1152000000	22	576000000	11	1440000000	0	576000000	14
576500000	2	1153000000	23	1153000000	17	576500000	3	1441250000	0	576500000	16
577000000	2	1154000000	21	1154000000	16	577000000	9	1442500000	0	577000000	16
577500000	0	1155000000	36	1155000000	19	577500000	6	1443750000	0	577500000	22
578000000	0	1156000000	18	1156000000	13	578000000	6	1445000000	5	578000000	8
578500000	0	1157000000	21	1157000000	18	578500000	4	1446250000	0	578500000	21
579000000	2	1158000000	31	1158000000	21	579000000	5	1447500000	0	579000000	18
579500000	2	1159000000	18	1159000000	19	579500000	9	1448750000	0	579500000	12
580000000	0	1160000000	24	1160000000	18	580000000	10	1450000000	1	580000000	17
580500000	1	1161000000	17	1161000000	24	580500000	6	1451250000	1	580500000	13
581000000	1	1162000000	33	1162000000	21	581000000	9	1452500000	0	581000000	13
581500000	2	1163000000	16	1163000000	18	581500000	10	1453750000	1	581500000	6
582000000	1	1164000000	13	1164000000	20	582000000	2	1455000000	0	582000000	11
582500000	0	1165000000	24	1165000000	16	582500000	4	1456250000	0	582500000	10
583000000	3	1166000000	19	1166000000	22	583000000	4	1457500000	0	583000000	22
583500000	0	1167000000	18	1167000000	20	583500000	7	1458750000	1	583500000	20
584000000	2	1168000000	24	1168000000	27	584000000	12	1460000000	0	584000000	22
584500000	0	1169000000	33	1169000000	23	584500000	6	1461250000	1	584500000	12
585000000	3	1170000000	15	1170000000	21	585000000	4	1462500000	2	585000000	10
585500000	1	1171000000	19	1171000000	21	585500000	5	1463750000	0	585500000	6
586000000	3	1172000000	21	1172000000	19	586000000	7	1465000000	2	586000000	22
586500000	0	1173000000	19	1173000000	26	586500000	9	1466250000	0	586500000	16
587000000	3	1174000000	21	1174000000	13	587000000	8	1467500000	0	587000000	18
587500000	1	1175000000	14	1175000000	15	587500000	12	1468750000	0	587500000	21
588000000	1	1176000000	21	1176000000	16	588000000	6	1470000000	0	588000000	15
588500000	1	1177000000	27	1177000000	16	588500000	6	1471250000	1	588500000	15
589000000	1	1178000000	26	1178000000	17	589000000	2	1472500000	0	589000000	20
589500000	1	1179000000	19	1179000000	13	589500000	7	1473750000	0	589500000	13
590000000	1	1180000000	25	1180000000	24	590000000	7	1475000000	0	590000000	7
590500000	0	1181000000	22	1181000000	22	590500000	5	1476250000	0	590500000	15
591000000	2	1182000000	26	1182000000	19	591000000	7	1477500000	0	591000000	10
591500000	1	1183000000	24	1183000000	20	591500000	7	1478750000	1	591500000	17
592000000	3	1184000000	23	1184000000	20	592000000	5	1480000000	0	592000000	11
592500000	0	1185000000	22	1185000000	21	592500000	0	1481250000	1	592500000	14
593000000	0	1186000000	25	1186000000	21	593000000	7	1482500000	0	593000000	20
593500000	0	1187000000	16	1187000000	18	593500000	3	1483750000	0	593500000	16
594000000	2	1188000000	27	1188000000	18	594000000	4	1485000000	0	594000000	16
594500000	0	1189000000	29	1189000000	17	594500000	6	1486250000	0	594500000	21
595000000	1	1190000000	18	1190000000	14	595000000	4	1487500000	1	595000000	17
595500000	1	1191000000	29	1191000000	15	595500000	10	1488750000	1	595500000	10
596000000	2	1192000000	20	1192000000	17	596000000	8	1490000000	0	596000000	17
596500000	1	1193000000	23	1193000000	18	596500000	2	1491250000	1	596500000	13
597000000	1	1194000000	21	1194000000	15	597000000	4	1492500000	0	597000000	18
597500000	2	1195000000	23	1195000000	13	597500000	7	1493750000	0	597500000	12
598000000	2	1196000000	25	1196000000	12	598000000	11	1495000000	0	598000000	16
598500000	2	1197000000	22	1197000000	15	598500000	7	1496250000	1	598500000	16
599000000	1	1198000000	19	1198000000	14	599000000	6	1497500000	0	599000000	9
599500000	3	1199000000	20	1199000000	19	599500000	7	1498750000	0	599500000	13
600000000	1	1200000000	24	1200000000	20	600000000	7	1500000000	1	600000000	9
600500000	2	1201000000	16	1201000000	21	600500000	10	1501250000	0	600500000	15
601000000	1	1202000000	22	1202000000	28	601000000	8	1502500000	0	601000000	21
601500000	0	1203000000	24	1203000000	21	601500000	5	1503750000	1	601500000	18
602000000	2	1204000000	15	1204000000	11	602000000	5	1505000000	0	602000000	15
602500000	1	1205000000	17	1205000000	23	602500000	8	1506250000	0	602500000	22
603000000	0	1206000000	22	1206000000	7	603000000	6	1507500000	0	603000000	13
603500000	1	1207000000	31	1207000000	25	603500000	6	1508750000	1	603500000	11
604000000	0	1208000000	21	1208000000	18	604000000	4	1510000000	0	604000000	7
604500000	1	1209000000	26	1209000000	5	604500000	5	1511250000	0	604500000	11
605000000	2	1210000000	20	1210000000	12	605000000	5	1512500000	1	605000000	8
605500000	3	1211000000	22	1211000000	17	605500000	2	1513750000	0	605500000	10
606000000	1	1212000000	13	1212000000	17	606000000	3	1515000000	1	606000000	11
606500000	1	1213000000	23	1213000000	20	606500000	5	1516250000	0	606500000	12
607000000	0	1214000000	16	1214000000	14	607000000	9	1517500000	0	607000000	12
607500000	1	1215000000	18	1215000000	12	607500000	3	1518750000	0	607500000	11
608000000	5	1216000000	26	1216000000	18	608000000	4	1520000000	2	608000000	16
608500000	1	1217000000	26	1217000000	12	608500000	3	1521250000	0	608500000	16
609000000	2	1218000000	19	1218000000	22	609000000	7	1522500000	1	609000000	14
609500000	3	1219000000	20	1219000000	13	609500000	4	1523750000	1	609500000	12
610000000	1	1220000000	19	1220000000	13	610000000	2	1525000000	1	610000000	16
610500000	0	1221000000	19	1221000000	18	610500000	3	1526250000	0	610500000	13
611000000	2	1222000000	22	1222000000	20	611000000	4	1527500000	0	611000000	9
611500000	1	1223000000	24	1223000000	22	611500000	5	1528750000	0	611500000	13
612000000	3	1224000000	17	1224000000	19	612000000	4	1530000000	1	612000000	14
612500000	1	1225000000	16	1225000000	20	612500000	8	1531250000	0	612500000	11
613000000	3	1226000000	16	1226000000	23	613000000	2	1532500000	1	613000000	16
613500000	3	1227000000	17	1227000000	27	613500000	2	1533750000	0	613500000	13
614000000	1	1228000000	25	1228000000	13	614000000	7	1535000000	0	614000000	16
614500000	0	1229000000	21	1229000000	12	614500000	9	1536250000	0	614500000	11
615000000	4	1230000000	27	1230000000	12	615000000	0	1537500000	0	615000000	13
615500000	1	1231000000	26	1231000000	15	615500000	5	1538750000	0	615500000	15
616000000	2	1232000000	27	1232000000	15	616000000	8	1540000000	0	616000000	10
616500000	1	1233000000	23	1233000000	17	616500000	5	1541250000	0	616500000	14
617000000	0	1234000000	20	1234000000	16	617000000	7	1542500000	0	617000000	8
617500000	1	1235000000	18	1235000000	10	617500000	5	1543750000	0	617500000	15
618000000	0	1236000000	20	1236000000	17	618000000	5	1545000000	0	618000000	15
618500000	0	1237000000	22	1237000000	17	618500000	1	1546250000	0	618500000	15
619000000	0	1238000000	17	1238000000	16	619000000	5	1547500000	0	619000000	11
619500000	3	1239000000	19	1239000000	16	619500000	9	1548750000	0	619500000	12
620000000	4	1240000000	19	1240000000	11	620000000	6	1550000000	1	620000000	11
620500000	1	1241000000	23	1241000000	19	620500000	6	1551250000	0	620500000	13
621000000	2	1242000000	20	1242000000	14	621000000	8	1552500000	1	621000000	9
621500000	4	1243000000	22	1243000000	26	621500000	9	1553750000	0	621500000	16
622000000	1	1244000000	31	1244000000	21	622000000	3	1555000000	0	622000000	17
622500000	1	1245000000	19	1245000000	19	622500000	4	1556250000	0	622500000	15
623000000	1	1246000000	15	1246000000	18	623000000	1	1557500000	1	623000000	18
623500000	1	1247000000	26	1247000000	21	623500000	4	1558750000	0	623500000	13
624000000	2	1248000000	25	1248000000	13	624000000	9	1560000000	0	624000000	10
624500000	0	1249000000	21	1249000000	20	624500000	12	1561250000	0	624500000	13
625000000	0	1250000000	22	1250000000	9	625000000	4	1562500000	0	625000000	12
625500000	0	1251000000	17	1251000000	28	625500000	5	1563750000	0	625500000	17
626000000	2	1252000000	16	1252000000	22	626000000	3	1565000000	0	626000000	9
626500000	1	1253000000	25	1253000000	25	626500000	6	1566250000	0	626500000	6
627000000	1	1254000000	22	1254000000	15	627000000	2	1567500000	0	627000000	9
627500000	1	1255000000	17	1255000000	15	627500000	5	1568750000	0	627500000	11
628000000	0	1256000000	25	1256000000	17	628000000	9	1570000000	0	628000000	7
628500000	3	1257000000	16	1257000000	20	628500000	5	1571250000	0	628500000	16
629000000	1	1258000000	25	1258000000	20	629000000	3	1572500000	1	629000000	6
629500000	0	1259000000	13	1259000000	14	629500000	6	1573750000	0	629500000	9
630000000	2	1260000000	15	1260000000	15	630000000	1	1575000000	1	630000000	12
630500000	2	1261000000	19	1261000000	15	630500000	5	1576250000	0	630500000	15
631000000	2	1262000000	17	1262000000	22	631000000	3	1577500000	1	631000000	11
631500000	1	1263000000	20	1263000000	16	631500000	9	1578750000	0	631500000	16
632000000	2	1264000000	25	1264000000	14	632000000	7	1580000000	0	632000000	12
632500000	3	1265000000	18	1265000000	18	632500000	6	1581250000	0	632500000	14
633000000	2	1266000000	15	1266000000	21	633000000	7	1582500000	0	633000000	16
633500000	4	1267000000	22	1267000000	15	633500000	3	1583750000	1	633500000	16
634000000	0	1268000000	22	1268000000	16	634000000	7	1585000000	0	634000000	23
634500000	0	1269000000	22	1269000000	24	634500000	3	1586250000	1	634500000	11
635000000	2	1270000000	15	1270000000	27	635000000	7	1587500000	0	635000000	10
635500000	2	1271000000	14	1271000000	18	635500000	8	1588750000	0	635500000	14
636000000	3	1272000000	22	1272000000	23	636000000	5	1590000000	0	636000000	12
636500000	4	1273000000	29	1273000000	19	636500000	6	1591250000	0	636500000	10
637000000	1	1274000000	20	1274000000	14	637000000	8	1592500000	0	637000000	14
637500000	1	1275000000	17	1275000000	13	637500000	7	1593750000	1	637500000	14
638000000	0	1276000000	26	1276000000	23	638000000	8	1595000000	0	638000000	20
638500000	1	1277000000	19	1277000000	19	638500000	4	1596250000	0	638500000	8
639000000	1	1278000000	15	1278000000	21	639000000	4	1597500000	0	639000000	20
639500000	2	1279000000	26	1279000000	14	639500000	9	1598750000	0	639500000	11
640000000	0	1280000000	22	1280000000	17	640000000	7	1600000000	0	640000000	11
640500000	0	1281000000	23	1281000000	17	640500000	4	1601250000	0	640500000	13
641000000	3	1282000000	23	1282000000	10	641000000	5	1602500000	0	641000000	16
641500000	1	1283000000	25	1283000000	18	641500000	4	1603750000	0	641500000	10
642000000	1	1284000000	18	1284000000	16	642000000	5	1605000000	0	642000000	8
642500000	2	1285000000	15	1285000000	8	642500000	10	1606250000	0	642500000	10
643000000	2	1286000000	11	1286000000	20	643000000	6	1607500000	0	643000000	15
643500000	1	1287000000	18	1287000000	19	643500000	8	1608750000	1	643500000	14
644000000	0	1288000000	21	1288000000	28	644000000	6	1610000000	0	644000000	8
644500000	0	1289000000	22	1289000000	16	644500000	7	1611250000	2	644500000	16
645000000	1	1290000000	15	1290000000	16	645000000	7	1612500000	0	645000000	14
645500000	3	1291000000	16	1291000000	18	645500000	6	1613750000	0	645500000	6
646000000	0	1292000000	16	1292000000	15	646000000	7	1615000000	0	646000000	17
646500000	0	1293000000	18	1293000000	8	646500000	6	1616250000	1	646500000	18
647000000	3	1294000000	20	1294000000	15	647000000	5	1617500000	0	647000000	7
647500000	1	1295000000	25	1295000000	16	647500000	7	1618750000	1	647500000	15
648000000	0	1296000000	20	1296000000	18	648000000	2	1620000000	0	648000000	15
648500000	0	1297000000	14	1297000000	21	648500000	4	1621250000	1	648500000	16
649000000	2	1298000000	20	1298000000	12	649000000	7	1622500000	0	649000000	17
649500000	2	1299000000	12	1299000000	12	649500000	7	1623750000	0	649500000	9
650000000	1	1300000000	14	1300000000	13	650000000	7	1625000000	1	650000000	9
650500000	2	1301000000	19	1301000000	27	650500000	8	1626250000	0	650500000	8
651000000	3	1302000000	27	1302000000	23	651000000	3	1627500000	1	651000000	6
651500000	2	1303000000	19	1303000000	19	651500000	6	1628750000	0	651500000	10
652000000	1	1304000000	18	1304000000	20	652000000	3	1630000000	1	652000000	15
652500000	2	1305000000	20	1305000000	19	652500000	6	1631250000	1	652500000	14
653000000	2	1306000000	22	1306000000	17	653000000	5	1632500000	0	653000000	7
653500000	1	1307000000	21	1307000000	16	653500000	3	1633750000	1	653500000	8
654000000	0	1308000000	15	1308000000	18	654000000	8	1635000000	0	654000000	3
654500000	2	1309000000	21	1309000000	13	654500000	3	1636250000	0	654500000	14
655000000	0	1310000000	18	1310000000	10	655000000	6	1637500000	1	655000000	8
655500000	0	1311000000	18	1311000000	13	655500000	5	1638750000	0	655500000	13
656000000	3	1312000000	17	1312000000	23	656000000	3	1640000000	0	656000000	8
656500000	1	1313000000	19	1313000000	15	656500000	3	1641250000	4	656500000	15
657000000	2	1314000000	23	1314000000	20	657000000	5	1642500000	0	657000000	10
657500000	1	1315000000	24	1315000000	11	657500000	3	1643750000	0	657500000	11
658000000	0	1316000000	18	1316000000	15	658000000	3	1645000000	0	658000000	11
658500000	3	1317000000	15	1317000000	18	658500000	6	1646250000	0	658500000	5
659000000	0	1318000000	20	1318000000	21	659000000	5	1647500000	0	659000000	10
659500000	2	1319000000	14	1319000000	18	659500000	6	1648750000	1	659500000	6
660000000	0	1320000000	13	1320000000	12	660000000	5	1650000000	3	660000000	9
660500000	1	1321000000	20	1321000000	16	660500000	7	1651250000	0	660500000	10
661000000	3	1322000000	11	1322000000	21	661000000	3	1652500000	0	661000000	14
661500000	1	1323000000	25	1323000000	16	661500000	4	1653750000	1	661500000	16
662000000	1	1324000000	15	1324000000	15	662000000	5	1655000000	0	662000000	20
662500000	2	1325000000	25	1325000000	21	662500000	4	1656250000	0	662500000	13
663000000	1	1326000000	10	1326000000	14	663000000	8	1657500000	0	663000000	10
663500000	2	1327000000	16	1327000000	15	663500000	3	1658750000	0	663500000	18
664000000	2	1328000000	21	1328000000	13	664000000	6	1660000000	1	664000000	12
664500000	0	1329000000	15	1329000000	21	664500000	6	1661250000	0	664500000	10
665000000	2	1330000000	12	1330000000	14	665000000	6	1662500000	0	665000000	9
665500000	1	1331000000	16	1331000000	26	665500000	9	1663750000	0	665500000	11
666000000	0	1332000000	13	1332000000	12	666000000	1	1665000000	0	666000000	12
666500000	2	1333000000	27	1333000000	16	666500000	3	1666250000	1	666500000	12
667000000	2	1334000000	16	1334000000	14	667000000	4	1667500000	0	667000000	12
667500000	4	1335000000	23	1335000000	19	667500000	4	1668750000	0	667500000	13
668000000	1	1336000000	19	1336000000	15	668000000	8	1670000000	2	668000000	7
668500000	3	1337000000	13	1337000000	18	668500000	3	1671250000	0	668500000	9
669000000	0	1338000000	10	1338000000	17	669000000	2	1672500000	0	669000000	8
669500000	0	1339000000	15	1339000000	17	669500000	4	1673750000	0	669500000	16
670000000	2	1340000000	24	1340000000	16	670000000	5	1675000000	0	670000000	12
670500000	3	1341000000	21	1341000000	16	670500000	4	1676250000	0	670500000	14
671000000	2	1342000000	16	1342000000	24	671000000	11	1677500000	0	671000000	7
671500000	2	1343000000	20	1343000000	13	671500000	7	1678750000	1	671500000	16
672000000	0	1344000000	19	1344000000	15	672000000	10	1680000000	0	672000000	10
672500000	0	1345000000	9	1345000000	15	672500000	1	1681250000	0	672500000	9
673000000	1	1346000000	13	1346000000	16	673000000	3	1682500000	0	673000000	11
673500000	2	1347000000	24	1347000000	11	673500000	9	1683750000	0	673500000	13
674000000	2	1348000000	10	1348000000	14	674000000	5	1685000000	0	674000000	10
674500000	2	1349000000	15	1349000000	20	674500000	6	1686250000	0	674500000	15
675000000	0	1350000000	23	1350000000	15	675000000	4	1687500000	0	675000000	10
675500000	3	1351000000	20	1351000000	15	675500000	5	1688750000	0	675500000	9
676000000	1	1352000000	15	1352000000	16	676000000	5	1690000000	0	676000000	11
676500000	0	1353000000	14	1353000000	13	676500000	4	1691250000	1	676500000	11
677000000	2	1354000000	13	1354000000	19	677000000	4	1692500000	0	677000000	14
677500000	1	1355000000	6	1355000000	15	677500000	6	1693750000	0	677500000	7
678000000	2	1356000000	15	1356000000	9	678000000	5	1695000000	0	678000000	9
678500000	0	1357000000	20	1357000000	26	678500000	8	1696250000	0	678500000	9
679000000	1	1358000000	15	1358000000	18	679000000	2	1697500000	1	679000000	14
679500000	2	1359000000	14	1359000000	16	679500000	3	1698750000	0	679500000	5
680000000	3	1360000000	14	1360000000	8	680000000	5	1700000000	1	680000000	15
680500000	2	1361000000	10	1361000000	11	680500000	6	1701250000	0	680500000	15
681000000	1	1362000000	9	1362000000	12	681000000	1	1702500000	2	681000000	8
681500000	1	1363000000	20	1363000000	17	681500000	6	1703750000	1	681500000	8
682000000	2	1364000000	16	1364000000	17	682000000	3	1705000000	0	682000000	5
682500000	3	1365000000	11	1365000000	22	682500000	5	1706250000	0	682500000	5
683000000	0	1366000000	17	1366000000	15	683000000	6	1707500000	0	683000000	9
683500000	0	1367000000	21	1367000000	13	683500000	8	1708750000	0	683500000	10
684000000	0	1368000000	22	1368000000	14	684000000	2	1710000000	1	684000000	10
684500000	0	1369000000	16	1369000000	11	684500000	4	1711250000	0	684500000	12
685000000	1	1370000000	18	1370000000	23	685000000	6	1712500000	0	685000000	8
685500000	2	1371000000	10	1371000000	14	685500000	8	1713750000	3	685500000	11
686000000	5	1372000000	11	1372000000	13	686000000	8	1715000000	0	686000000	9
686500000	1	1373000000	16	1373000000	11	686500000	6	1716250000	0	686500000	12
687000000	0	1374000000	19	1374000000	15	687000000	2	1717500000	0	687000000	9
687500000	1	1375000000	22	1375000000	16	687500000	3	1718750000	1	687500000	8
688000000	2	1376000000	20	1376000000	15	688000000	5	1720000000	0	688000000	15
688500000	0	1377000000	18	1377000000	13	688500000	4	1721250000	0	688500000	10
689000000	1	1378000000	11	1378000000	19	689000000	6	1722500000	1	689000000	13
689500000	3	1379000000	18	1379000000	17	689500000	1	1723750000	0	689500000	14
690000000	1	1380000000	17	1380000000	18	690000000	2	1725000000	2	690000000	14
690500000	3	1381000000	8	1381000000	17	690500000	7	1726250000	0	690500000	9
691000000	0	1382000000	15	1382000000	17	691000000	4	1727500000	0	691000000	12
691500000	3	1383000000	17	1383000000	16	691500000	6	1728750000	0	691500000	11
692000000	3	1384000000	22	1384000000	20	692000000	8	1730000000	0	692000000	8
692500000	1	1385000000	13	1385000000	23	692500000	2	1731250000	1	692500000	19
693000000	0	1386000000	16	1386000000	11	693000000	6	1732500000	0	693000000	7
693500000	1	1387000000	18	1387000000	16	693500000	6	1733750000	0	693500000	7
694000000	1	1388000000	16	1388000000	16	694000000	7	1735000000	1	694000000	13
694500000	3	1389000000	17	1389000000	14	694500000	4	1736250000	0	694500000	15
695000000	0	1390000000	17	1390000000	15	695000000	6	1737500000	0	695000000	7
695500000	0	1391000000	8	1391000000	17	695500000	3	1738750000	0	695500000	18
696000000	1	1392000000	18	1392000000	18	696000000	5	1740000000	0	696000000	8
696500000	1	1393000000	15	1393000000	14	696500000	6	1741250000	1	696500000	7
697000000	3	1394000000	23	1394000000	15	697000000	1	1742500000	1	697000000	8
697500000	1	1395000000	23	1395000000	21	697500000	2	1743750000	0	697500000	12
698000000	1	1396000000	14	1396000000	20	698000000	8	1745000000	2	698000000	15
698500000	2	1397000000	19	1397000000	14	698500000	2	1746250000	0	698500000	15
699000000	2	1398000000	15	1398000000	12	699000000	8	1747500000	0	699000000	8
699500000	1	1399000000	11	1399000000	17	699500000	5	1748750000	0	699500000	12
700000000	1	1400000000	16	1400000000	19	700000000	5	1750000000	0	700000000	9
700500000	0	1401000000	21	1401000000	11	700500000	4	1751250000	1	700500000	10
701000000	2	1402000000	12	1402000000	13	701000000	2	1752500000	1	701000000	12
701500000	0	1403000000	21	1403000000	18	701500000	4	1753750000	0	701500000	11
702000000	3	1404000000	21	1404000000	19	702000000	4	1755000000	0	702000000	14
702500000	4	1405000000	12	1405000000	20	702500000	1	1756250000	0	702500000	17
703000000	1	1406000000	21	1406000000	20	703000000	7	1757500000	1	703000000	7
703500000	3	1407000000	15	1407000000	12	703500000	6	1758750000	0	703500000	11
704000000	3	1408000000	18	1408000000	14	704000000	1	1760000000	2	704000000	10
704500000	0	1409000000	15	1409000000	10	704500000	5	1761250000	0	704500000	12
705000000	2	1410000000	9	1410000000	17	705000000	1	1762500000	2	705000000	12
705500000	0	1411000000	14	1411000000	9	705500000	7	1763750000	0	705500000	7
706000000	1	1412000000	18	1412000000	15	706000000	2	1765000000	0	706000000	8
706500000	0	1413000000	12	1413000000	15	706500000	1	1766250000	0	706500000	6
707000000	1	1414000000	11	1414000000	12	707000000	3	1767500000	0	707000000	7
707500000	1	1415000000	13	1415000000	13	707500000	1	1768750000	0	707500000	12
708000000	2	1416000000	20	1416000000	20	708000000	6	1770000000	1	708000000	4
708500000	0	1417000000	14	1417000000	18	708500000	5	1771250000	0	708500000	10
709000000	1	1418000000	15	1418000000	20	709000000	6	1772500000	0	709000000	8
709500000	0	1419000000	11	1419000000	14	709500000	3	1773750000	0	709500000	7
710000000	3	1420000000	9	1420000000	17	710000000	3	1775000000	0	710000000	14
710500000	0	1421000000	10	1421000000	14	710500000	4	1776250000	0	710500000	10
711000000	0	1422000000	13	1422000000	20	711000000	1	1777500000	1	711000000	9
711500000	1	1423000000	19	1423000000	18	711500000	3	1778750000	0	711500000	11
712000000	1	1424000000	15	1424000000	12	712000000	5	1780000000	0	712000000	14
712500000	1	1425000000	22	1425000000	15	712500000	11	1781250000	0	712500000	4
713000000	3	1426000000	14	1426000000	13	713000000	7	1782500000	0	713000000	7
713500000	2	1427000000	20	1427000000	15	713500000	7	1783750000	0	713500000	9
714000000	0	1428000000	25	1428000000	20	714000000	3	1785000000	0	714000000	4
714500000	0	1429000000	14	1429000000	14	714500000	3	1786250000	0	714500000	8
715000000	0	1430000000	16	1430000000	15	715000000	7	1787500000	0	715000000	4
715500000	3	1431000000	17	1431000000	19	715500000	5	1788750000	0	715500000	14
716000000	0	1432000000	20	1432000000	12	716000000	2	1790000000	0	716000000	11
716500000	2	1433000000	15	1433000000	12	716500000	6	1791250000	1	716500000	11
717000000	1	1434000000	14	1434000000	15	717000000	4	1792500000	0	717000000	4
717500000	0	1435000000	18	1435000000	11	717500000	1	1793750000	0	717500000	4
718000000	2	1436000000	22	1436000000	12	718000000	1	1795000000	0	718000000	10
718500000	1	1437000000	19	1437000000	15	718500000	4	1796250000	0	718500000	4
719000000	1	1438000000	10	1438000000	19	719000000	2	1797500000	0	719000000	12
719500000	1	1439000000	13	1439000000	9	719500000	4	1798750000	1	719500000	14
720000000	0	1440000000	10	1440000000	22	720000000	6	1800000000	0	720000000	7
720500000	1	1441000000	12	1441000000	12	720500000	3	1801250000	0	720500000	10
721000000	1	1442000000	13	1442000000	8	721000000	8	1802500000	0	721000000	11
721500000	1	1443000000	15	1443000000	17	721500000	3	1803750000	1	721500000	11
722000000	1	1444000000	20	1444000000	11	722000000	1	1805000000	0	722000000	10
722500000	1	1445000000	7	1445000000	17	722500000	2	1806250000	0	722500000	7
723000000	0	1446000000	15	1446000000	13	723000000	3	1807500000	0	723000000	11
723500000	2	1447000000	17	1447000000	13	723500000	1	1808750000	0	723500000	6
724000000	2	1448000000	21	1448000000	10	724000000	1	1810000000	1	724000000	4
724500000	0	1449000000	25	1449000000	15	724500000	5	1811250000	0	724500000	10
725000000	3	1450000000	18	1450000000	8	725000000	6	1812500000	0	725000000	5
725500000	1	1451000000	15	1451000000	12	725500000	8	1813750000	0	725500000	21
726000000	0	1452000000	11	1452000000	19	726000000	3	1815000000	1	726000000	14
726500000	1	1453000000	15	1453000000	18	726500000	6	1816250000	0	726500000	13
727000000	0	1454000000	19	1454000000	14	727000000	7	1817500000	0	727000000	8
727500000	3	1455000000	15	1455000000	4	727500000	4	1818750000	1	727500000	5
728000000	3	1456000000	15	1456000000	17	728000000	4	1820000000	0	728000000	8
728500000	0	1457000000	23	1457000000	23	728500000	4	1821250000	0	728500000	14
729000000	1	1458000000	9	1458000000	18	729000000	0	1822500000	0	729000000	7
729500000	2	1459000000	16	1459000000	12	729500000	5	1823750000	0	729500000	4
730000000	0	1460000000	16	1460000000	18	730000000	2	1825000000	0	730000000	7
730500000	0	1461000000	10	1461000000	13	730500000	3	1826250000	0	730500000	11
731000000	1	1462000000	8	1462000000	12	731000000	7	1827500000	0	731000000	8
731500000	1	1463000000	14	1463000000	19	731500000	8	1828750000	0	731500000	7
732000000	2	1464000000	11	1464000000	15	732000000	5	1830000000	1	732000000	7
732500000	0	1465000000	18	1465000000	15	732500000	1	1831250000	1	732500000	14
733000000	1	1466000000	9	1466000000	8	733000000	3	1832500000	0	733000000	13
733500000	2	1467000000	8	1467000000	15	733500000	2	1833750000	0	733500000	9
734000000	1	1468000000	15	1468000000	10	734000000	5	1835000000	0	734000000	5
734500000	2	1469000000	12	1469000000	17	734500000	3	1836250000	0	734500000	6
735000000	2	1470000000	15	1470000000	12	735000000	3	1837500000	1	735000000	10
735500000	0	1471000000	12	1471000000	12	735500000	2	1838750000	0	735500000	9
736000000	2	1472000000	15	1472000000	12	736000000	2	1840000000	0	736000000	9
736500000	1	1473000000	14	1473000000	13	736500000	3	1841250000	1	736500000	7
737000000	1	1474000000	11	1474000000	15	737000000	4	1842500000	2	737000000	8
737500000	2	1475000000	13	1475000000	15	737500000	2	1843750000	1	737500000	10
738000000	1	1476000000	11	1476000000	9	738000000	6	1845000000	0	738000000	7
738500000	1	1477000000	11	1477000000	9	738500000	7	1846250000	0	738500000	10
739000000	0	1478000000	9	1478000000	7	739000000	6	1847500000	0	739000000	5
739500000	0	1479000000	18	1479000000	21	739500000	4	1848750000	0	739500000	14
740000000	1	1480000000	14	1480000000	7	740000000	7	1850000000	0	740000000	2
740500000	0	1481000000	14	1481000000	17	740500000	2	1851250000	0	740500000	4
741000000	1	1482000000	18	1482000000	17	741000000	6	1852500000	0	741000000	6
741500000	0	1483000000	14	1483000000	14	741500000	2	1853750000	0	741500000	10
742000000	2	1484000000	10	1484000000	22	742000000	1	1855000000	0	742000000	8
742500000	2	1485000000	18	1485000000	9	742500000	6	1856250000	0	742500000	10
743000000	0	1486000000	16	1486000000	12	743000000	0	1857500000	0	743000000	9
743500000	0	1487000000	10	1487000000	14	743500000	5	1858750000	1	743500000	11
744000000	0	1488000000	11	1488000000	9	744000000	0	1860000000	0	744000000	10
744500000	0	1489000000	10	1489000000	9	744500000	6	1861250000	0	744500000	8
745000000	0	1490000000	13	1490000000	14	745000000	11	1862500000	1	745000000	10
745500000	4	1491000000	12	1491000000	11	745500000	4	1863750000	0	745500000	12
746000000	0	1492000000	9	1492000000	14	746000000	2	1865000000	0	746000000	12
746500000	0	1493000000	8	1493000000	12	746500000	5	1866250000	0	746500000	12
747000000	0	1494000000	10	1494000000	18	747000000	5	1867500000	0	747000000	7
747500000	1	1495000000	11	1495000000	10	747500000	2	1868750000	0	747500000	6
748000000	3	1496000000	16	1496000000	10	748000000	0	1870000000	1	748000000	11
748500000	2	1497000000	14	1497000000	18	748500000	1	1871250000	0	748500000	5
749000000	1	1498000000	20	1498000000	9	749000000	3	1872500000	1	749000000	6
749500000	1	1499000000	11	1499000000	13	749500000	1	1873750000	0	749500000	7
750000000	1	1500000000	15	1500000000	13	750000000	2	1875000000	1	750000000	9
750500000	0	1501000000	14	1501000000	9	750500000	2	1876250000	0	750500000	7
751000000	1	1502000000	12	1502000000	18	751000000	3	1877500000	0	751000000	8
751500000	0	1503000000	10	1503000000	20	751500000	5	1878750000	1	751500000	10
752000000	1	1504000000	10	1504000000	19	752000000	4	1880000000	0	752000000	8
752500000	1	1505000000	7	1505000000	6	752500000	3	1881250000	0	752500000	6
753000000	1	1506000000	16	1506000000	10	753000000	2	1882500000	0	753000000	7
753500000	1	1507000000	14	1507000000	14	753500000	1	1883750000	0	753500000	10
754000000	0	1508000000	16	1508000000	12	754000000	9	1885000000	0	754000000	10
754500000	0	1509000000	9	1509000000	14	754500000	3	1886250000	2	754500000	8
755000000	0	1510000000	10	1510000000	10	755000000	4	1887500000	0	755000000	7
755500000	0	1511000000	10	1511000000	9	755500000	4	1888750000	1	755500000	4
756000000	0	1512000000	14	1512000000	10	756000000	4	1890000000	0	756000000	9
756500000	1	1513000000	11	1513000000	12	756500000	6	1891250000	1	756500000	4
757000000	0	1514000000	13	1514000000	16	757000000	6	1892500000	1	757000000	7
757500000	1	1515000000	12	1515000000	16	757500000	7	1893750000	0	757500000	5
758000000	1	1516000000	11	1516000000	12	758000000	3	1895000000	0	758000000	8
758500000	1	1517000000	12	1517000000	13	758500000	2	1896250000	0	758500000	7
759000000	1	1518000000	10	1518000000	13	759000000	4	1897500000	0	759000000	13
759500000	0	1519000000	10	1519000000	14	759500000	4	1898750000	0	759500000	9
760000000	0	1520000000	13	1520000000	18	760000000	3	1900000000	0	760000000	9
760500000	2	1521000000	7	1521000000	18	760500000	2	1901250000	0	760500000	4
761000000	1	1522000000	11	1522000000	15	761000000	3	1902500000	0	761000000	8
761500000	2	1523000000	4	1523000000	13	761500000	2	1903750000	0	761500000	8
762000000	4	1524000000	15	1524000000	15	762000000	6	1905000000	0	762000000	7
762500000	1	1525000000	20	1525000000	19	762500000	2	1906250000	1	762500000	9
763000000	0	1526000000	10	1526000000	17	763000000	3	1907500000	0	763000000	10
763500000	0	1527000000	14	1527000000	14	763500000	4	1908750000	0	763500000	7
764000000	0	1528000000	12	1528000000	11	764000000	3	1910000000	0	764000000	9
764500000	1	1529000000	7	1529000000	14	764500000	6	1911250000	0	764500000	5
765000000	1	1530000000	12	1530000000	14	765000000	5	1912500000	1	765000000	9
765500000	1	1531000000	11	1531000000	10	765500000	6	1913750000	0	765500000	6
766000000	0	1532000000	15	1532000000	18	766000000	3	1915000000	0	766000000	13
766500000	1	1533000000	13	1533000000	15	766500000	4	1916250000	0	766500000	7
767000000	1	1534000000	6	1534000000	18	767000000	5	1917500000	0	767000000	2
767500000	0	1535000000	12	1535000000	12	767500000	4	1918750000	0	767500000	14
768000000	2	1536000000	7	1536000000	15	768000000	2	1920000000	0	768000000	6
768500000	2	1537000000	12	1537000000	16	768500000	7	1921250000	3	768500000	3
769000000	0	1538000000	11	1538000000	7	769000000	5	1922500000	0	769000000	8
769500000	3	1539000000	9	1539000000	15	769500000	5	1923750000	1	769500000	9
770000000	0	1540000000	12	1540000000	15	770000000	6	1925000000	0	770000000	10
770500000	0	1541000000	15	1541000000	18	770500000	5	1926250000	0	770500000	8
771000000	0	1542000000	12	1542000000	10	771000000	3	1927500000	0	771000000	6
771500000	2	1543000000	12	1543000000	15	771500000	5	1928750000	0	771500000	8
772000000	1	1544000000	22	1544000000	13	772000000	7	1930000000	0	772000000	8
772500000	0	1545000000	9	1545000000	18	772500000	6	1931250000	0	772500000	10
773000000	1	1546000000	15	1546000000	17	773000000	5	1932500000	0	773000000	7
773500000	1	1547000000	15	1547000000	13	773500000	2	1933750000	0	773500000	8
774000000	0	1548000000	16	1548000000	8	774000000	6	1935000000	0	774000000	4
774500000	2	1549000000	7	1549000000	12	774500000	6	1936250000	0	774500000	6
775000000	1	1550000000	12	1550000000	14	775000000	1	1937500000	0	775000000	3
775500000	2	1551000000	13	1551000000	7	775500000	5	1938750000	0	775500000	6
776000000	1	1552000000	13	1552000000	16	776000000	4	1940000000	0	776000000	10
776500000	2	1553000000	14	1553000000	15	776500000	4	1941250000	1	776500000	6
777000000	2	1554000000	13	1554000000	17	777000000	3	1942500000	3	777000000	10
777500000	0	1555000000	11	1555000000	11	777500000	3	1943750000	0	777500000	10
778000000	2	1556000000	12	1556000000	18	778000000	4	1945000000	0	778000000	6
778500000	3	1557000000	9	1557000000	10	778500000	1	1946250000	0	778500000	5
779000000	0	1558000000	6	1558000000	17	779000000	4	1947500000	1	779000000	11
779500000	0	1559000000	16	1559000000	12	779500000	5	1948750000	0	779500000	3
780000000	1	1560000000	15	1560000000	16	780000000	7	1950000000	1	780000000	4
780500000	1	1561000000	16	1561000000	18	780500000	2	1951250000	0	780500000	6
781000000	1	1562000000	17	1562000000	20	781000000	2	1952500000	0	781000000	7
781500000	3	1563000000	17	1563000000	14	781500000	3	1953750000	0	781500000	9
782000000	0	1564000000	14	1564000000	19	782000000	7	1955000000	0	782000000	2
782500000	3	1565000000	19	1565000000	12	782500000	3	1956250000	0	782500000	8
783000000	1	1566000000	12	1566000000	14	783000000	5	1957500000	0	783000000	6
783500000	1	1567000000	13	1567000000	13	783500000	7	1958750000	0	783500000	9
784000000	1	1568000000	10	1568000000	10	784000000	4	1960000000	0	784000000	12
784500000	1	1569000000	18	1569000000	7	784500000	5	1961250000	0	784500000	9
785000000	1	1570000000	12	1570000000	13	785000000	2	1962500000	0	785000000	9
785500000	2	1571000000	16	1571000000	9	785500000	2	1963750000	0	785500000	7
786000000	1	1572000000	13	1572000000	12	786000000	8	1965000000	0	786000000	10
786500000	0	1573000000	18	1573000000	13	786500000	1	1966250000	0	786500000	4
787000000	3	1574000000	14	1574000000	10	787000000	9	1967500000	1	787000000	9
787500000	0	1575000000	11	1575000000	9	787500000	3	1968750000	0	787500000	13
788000000	2	1576000000	7	1576000000	8	788000000	2	1970000000	0	788000000	7
788500000	1	1577000000	9	1577000000	14	788500000	2	1971250000	0	788500000	10
789000000	0	1578000000	9	1578000000	7	789000000	2	1972500000	0	789000000	6
789500000	1	1579000000	13	1579000000	16	789500000	2	1973750000	0	789500000	7
790000000	0	1580000000	16	1580000000	15	790000000	6	1975000000	1	790000000	3
790500000	0	1581000000	8	1581000000	9	790500000	3	1976250000	0	790500000	7
791000000	0	1582000000	9	1582000000	10	791000000	4	1977500000	0	791000000	5
791500000	0	1583000000	14	1583000000	19	791500000	3	1978750000	0	791500000	9
792000000	1	1584000000	7	1584000000	6	792000000	5	1980000000	0	792000000	0
792500000	1	1585000000	10	1585000000	10	792500000	2	1981250000	0	792500000	9
793000000	2	1586000000	7	1586000000	11	793000000	4	1982500000	0	793000000	7
793500000	1	1587000000	10	1587000000	15	793500000	3	1983750000	1	793500000	1
794000000	1	1588000000	16	1588000000	10	794000000	1	1985000000	0	794000000	11
794500000	0	1589000000	8	1589000000	5	794500000	2	1986250000	1	794500000	5
795000000	1	1590000000	11	1590000000	16	795000000	1	1987500000	1	795000000	8
795500000	0	1591000000	8	1591000000	10	795500000	3	1988750000	0	795500000	9
796000000	0	1592000000	13	1592000000	12	796000000	4	1990000000	0	796000000	5
796500000	1	1593000000	15	1593000000	12	796500000	3	1991250000	0	796500000	3
797000000	1	1594000000	10	1594000000	13	797000000	1	1992500000	1	797000000	8
797500000	0	1595000000	11	1595000000	14	797500000	6	1993750000	0	797500000	4
798000000	0	1596000000	24	1596000000	8	798000000	4	1995000000	1	798000000	8
798500000	0	1597000000	14	1597000000	13	798500000	3	1996250000	0	798500000	7
799000000	0	1598000000	12	1598000000	10	799000000	4	1997500000	1	799000000	1
799500000	1	1599000000	10	1599000000	14	799500000	4	1998750000	0	799500000	1
800000000	0	1600000000	15	1600000000	21	800000000	6	2000000000	0	800000000	8
800500000	1	1601000000	10	1601000000	13	800500000	5	2001250000	0	800500000	2
801000000	1	1602000000	16	1602000000	10	801000000	7	2002500000	0	801000000	6
801500000	1	1603000000	8	1603000000	14	801500000	5	2003750000	1	801500000	3
802000000	1	1604000000	8	1604000000	18	802000000	2	2005000000	0	802000000	3
802500000	0	1605000000	14	1605000000	14	802500000	4	2006250000	0	802500000	10
803000000	1	1606000000	5	1606000000	14	803000000	5	2007500000	0	803000000	12
803500000	4	1607000000	14	1607000000	13	803500000	5	2008750000	0	803500000	6
804000000	0	1608000000	12	1608000000	16	804000000	1	2010000000	0	804000000	8
804500000	0	1609000000	16	1609000000	5	804500000	2	2011250000	0	804500000	4
805000000	0	1610000000	12	1610000000	8	805000000	4	2012500000	0	805000000	6
805500000	0	1611000000	13	1611000000	14	805500000	3	2013750000	0	805500000	7
806000000	1	1612000000	12	1612000000	8	806000000	4	2015000000	0	806000000	7
806500000	0	1613000000	11	1613000000	10	806500000	6	2016250000	0	806500000	6
807000000	0	1614000000	14	1614000000	14	807000000	3	2017500000	0	807000000	3
807500000	2	1615000000	19	1615000000	9	807500000	3	2018750000	0	807500000	9
808000000	1	1616000000	9	1616000000	16	808000000	3	2020000000	1	808000000	5
808500000	0	1617000000	15	1617000000	7	808500000	2	2021250000	2	808500000	10
809000000	1	1618000000	14	1618000000	9	809000000	10	2022500000	0	809000000	7
809500000	2	1619000000	17	1619000000	7	809500000	2	2023750000	0	809500000	6
810000000	3	1620000000	12	1620000000	18	810000000	3	2025000000	1	810000000	10
810500000	1	1621000000	20	1621000000	5	810500000	2	2026250000	1	810500000	7
811000000	1	1622000000	11	1622000000	17	811000000	4	2027500000	0	811000000	4
811500000	0	1623000000	9	1623000000	13	811500000	4	2028750000	0	811500000	7
812000000	1	1624000000	17	1624000000	13	812000000	4	2030000000	0	812000000	6
812500000	1	1625000000	13	1625000000	12	812500000	3	2031250000	0	812500000	9
813000000	0	1626000000	11	1626000000	9	813000000	3	2032500000	0	813000000	6
813500000	1	1627000000	14	1627000000	13	813500000	8	2033750000	1	813500000	3
814000000	1	1628000000	14	1628000000	14	814000000	3	2035000000	0	814000000	9
814500000	1	1629000000	8	1629000000	4	814500000	7	2036250000	0	814500000	5
815000000	2	1630000000	9	1630000000	13	815000000	5	2037500000	0	815000000	6
815500000	0	1631000000	13	1631000000	8	815500000	3	2038750000	0	815500000	6
816000000	0	1632000000	11	1632000000	9	816000000	7	2040000000	1	816000000	8
816500000	0	1633000000	20	1633000000	10	816500000	4	2041250000	0	816500000	9
817000000	0	1634000000	10	1634000000	12	817000000	4	2042500000	1	817000000	8
817500000	0	1635000000	8	1635000000	8	817500000	4	2043750000	1	817500000	3
818000000	1	1636000000	13	1636000000	12	818000000	2	2045000000	0	818000000	8
818500000	1	1637000000	5	1637000000	17	818500000	2	2046250000	0	818500000	7
819000000	1	1638000000	15	1638000000	9	819000000	3	2047500000	0	819000000	8
819500000	0	1639000000	13	1639000000	13	819500000	3	2048750000	0	819500000	5
820000000	1	1640000000	7	1640000000	11	820000000	4	2050000000	0	820000000	10
820500000	0	1641000000	17	1641000000	15	820500000	5	2051250000	0	820500000	3
821000000	0	1642000000	19	1642000000	11	821000000	5	2052500000	1	821000000	7
821500000	3	1643000000	16	1643000000	10	821500000	2	2053750000	0	821500000	2
822000000	1	1644000000	13	1644000000	16	822000000	5	2055000000	0	822000000	8
822500000	2	1645000000	10	1645000000	9	822500000	1	2056250000	1	822500000	5
823000000	1	1646000000	19	1646000000	19	823000000	2	2057500000	1	823000000	6
823500000	1	1647000000	9	1647000000	12	823500000	6	2058750000	0	823500000	3
824000000	2	1648000000	8	1648000000	7	824000000	4	2060000000	0	824000000	5
824500000	1	1649000000	10	1649000000	15	824500000	6	2061250000	0	824500000	10
825000000	1	1650000000	17	1650000000	13	825000000	11	2062500000	1	825000000	4
825500000	0	1651000000	8	1651000000	15	825500000	2	2063750000	0	825500000	4
826000000	0	1652000000	6	1652000000	13	826000000	5	2065000000	0	826000000	6
826500000	0	1653000000	14	1653000000	13	826500000	5	2066250000	0	826500000	11
827000000	2	1654000000	18	1654000000	5	827000000	3	2067500000	1	827000000	7
827500000	1	1655000000	8	1655000000	18	827500000	3	2068750000	0	827500000	7
828000000	1	1656000000	10	1656000000	12	828000000	3	2070000000	0	828000000	10
828500000	2	1657000000	18	1657000000	12	828500000	6	2071250000	0	828500000	8
829000000	0	1658000000	12	1658000000	12	829000000	0	2072500000	0	829000000	7
829500000	1	1659000000	11	1659000000	8	829500000	6	2073750000	0	829500000	4
830000000	0	1660000000	7	1660000000	18	830000000	3	2075000000	0	830000000	10
830500000	0	1661000000	14	1661000000	9	830500000	3	2076250000	0	830500000	4
831000000	3	1662000000	13	1662000000	14	831000000	3	2077500000	0	831000000	5
831500000	1	1663000000	11	1663000000	14	831500000	1	2078750000	0	831500000	4
832000000	0	1664000000	4	1664000000	7	832000000	2	2080000000	0	832000000	11
832500000	1	1665000000	11	1665000000	10	832500000	0	2081250000	0	832500000	4
833000000	0	1666000000	11	1666000000	14	833000000	7	2082500000	0	833000000	11
833500000	0	1667000000	11	1667000000	13	833500000	1	2083750000	0	833500000	12
834000000	0	1668000000	15	1668000000	7	834000000	7	2085000000	0	834000000	6
834500000	2	1669000000	12	1669000000	13	834500000	0	2086250000	2	834500000	4
835000000	4	1670000000	6	1670000000	10	835000000	3	2087500000	0	835000000	4
835500000	2	1671000000	9	1671000000	8	835500000	4	2088750000	0	835500000	10
836000000	1	1672000000	7	1672000000	15	836000000	7	2090000000	0	836000000	2
836500000	0	1673000000	10	1673000000	8	836500000	6	2091250000	0	836500000	6
837000000	1	1674000000	7	1674000000	11	837000000	3	2092500000	0	837000000	2
837500000	0	1675000000	11	1675000000	14	837500000	3	2093750000	1	837500000	7
838000000	4	1676000000	20	1676000000	10	838000000	4	2095000000	0	838000000	6
838500000	1	1677000000	15	1677000000	17	838500000	4	2096250000	0	838500000	6
839000000	0	1678000000	11	1678000000	15	839000000	4	2097500000	1	839000000	9
839500000	4	1679000000	7	1679000000	10	839500000	4	2098750000	0	839500000	11
840000000	2	1680000000	13	1680000000	14	840000000	1	2100000000	0	840000000	7
840500000	1	1681000000	5	1681000000	17	840500000	4	2101250000	0	840500000	4
841000000	1	1682000000	7	1682000000	10	841000000	4	2102500000	0	841000000	8
841500000	2	1683000000	9	1683000000	15	841500000	4	2103750000	0	841500000	1
842000000	1	1684000000	16	1684000000	18	842000000	0	2105000000	0	842000000	2
842500000	0	1685000000	11	1685000000	7	842500000	1	2106250000	0	842500000	8
843000000	0	1686000000	6	1686000000	8	843000000	5	2107500000	0	843000000	7
843500000	1	1687000000	10	1687000000	10	843500000	3	2108750000	1	843500000	4
844000000	1	1688000000	15	1688000000	13	844000000	2	2110000000	0	844000000	7
844500000	0	1689000000	8	1689000000	14	844500000	5	2111250000	0	844500000	7
845000000	1	1690000000	9	1690000000	14	845000000	2	2112500000	0	845000000	7
845500000	1	1691000000	14	1691000000	11	845500000	1	2113750000	0	845500000	10
846000000	1	1692000000	9	1692000000	9	846000000	4	2115000000	0	846000000	6
846500000	0	1693000000	10	1693000000	17	846500000	4	2116250000	0	846500000	7
847000000	0	1694000000	11	1694000000	13	847000000	5	2117500000	0	847000000	11
847500000	1	1695000000	11	1695000000	8	847500000	1	2118750000	0	847500000	7
848000000	1	1696000000	12	1696000000	16	848000000	2	2120000000	1	848000000	2
848500000	2	1697000000	10	1697000000	6	848500000	1	2121250000	0	848500000	5
849000000	1	1698000000	8	1698000000	19	849000000	5	2122500000	0	849000000	6
849500000	1	1699000000	8	1699000000	10	849500000	2	2123750000	0	849500000	5
850000000	3	1700000000	6	1700000000	10	850000000	1	2125000000	0	850000000	10
850500000	2	1701000000	13	1701000000	10	850500000	7	2126250000	0	850500000	6
851000000	0	1702000000	7	1702000000	11	851000000	5	2127500000	0	851000000	7
851500000	1	1703000000	9	1703000000	7	851500000	2	2128750000	0	851500000	3
852000000	0	1704000000	12	1704000000	18	852000000	6	2130000000	0	852000000	4
852500000	0	1705000000	17	1705000000	11	852500000	5	2131250000	0	852500000	5
853000000	2	1706000000	12	1706000000	11	853000000	4	2132500000	0	853000000	4
853500000	0	1707000000	6	1707000000	14	853500000	6	2133750000	0	853500000	5
854000000	2	1708000000	8	1708000000	11	854000000	3	2135000000	0	854000000	2
854500000	0	1709000000	15	1709000000	5	854500000	5	2136250000	0	854500000	6
855000000	3	1710000000	9	1710000000	10	855000000	3	2137500000	1	855000000	4
855500000	2	1711000000	9	1711000000	6	855500000	5	2138750000	0	855500000	3
856000000	1	1712000000	11	1712000000	15	856000000	6	2140000000	0	856000000	5
856500000	1	1713000000	14	1713000000	11	856500000	3	2141250000	0	856500000	4
857000000	1	1714000000	9	1714000000	20	857000000	4	2142500000	0	857000000	3
857500000	0	1715000000	13	1715000000	15	857500000	1	2143750000	0	857500000	3
858000000	1	1716000000	8	1716000000	8	858000000	3	2145000000	0	858000000	4
858500000	6	1717000000	8	1717000000	11	858500000	3	2146250000	0	858500000	7
859000000	0	1718000000	10	1718000000	8	859000000	3	2147500000	0	859000000	2
859500000	0	1719000000	15	1719000000	15	859500000	4	2148750000	0	859500000	4
860000000	0	1720000000	7	1720000000	10	860000000	0	2150000000	0	860000000	10
860500000	0	1721000000	10	1721000000	10	860500000	3	2151250000	0	860500000	1
861000000	0	1722000000	8	1722000000	18	861000000	8	2152500000	0	861000000	2
861500000	0	1723000000	9	1723000000	10	861500000	4	2153750000	0	861500000	5
862000000	1	1724000000	9	1724000000	13	862000000	4	2155000000	0	862000000	5
862500000	1	1725000000	6	1725000000	8	862500000	2	2156250000	0	862500000	2
863000000	3	1726000000	8	1726000000	13	863000000	5	2157500000	0	863000000	7
863500000	0	1727000000	8	1727000000	11	863500000	4	2158750000	0	863500000	5
864000000	0	1728000000	13	1728000000	9	864000000	5	2160000000	0	864000000	5
864500000	1	1729000000	10	1729000000	10	864500000	2	2161250000	0	864500000	4
865000000	0	1730000000	8	1730000000	11	865000000	5	2162500000	0	865000000	7
865500000	1	1731000000	13	1731000000	12	865500000	2	2163750000	0	865500000	9
866000000	0	1732000000	13	1732000000	14	866000000	7	2165000000	0	866000000	6
866500000	2	1733000000	14	1733000000	15	866500000	6	2166250000	0	866500000	6
867000000	0	1734000000	8	1734000000	20	867000000	1	2167500000	0	867000000	1
867500000	2	1735000000	13	1735000000	11	867500000	1	2168750000	0	867500000	5
868000000	1	1736000000	8	1736000000	11	868000000	4	2170000000	0	868000000	8
868500000	3	1737000000	20	1737000000	12	868500000	4	2171250000	1	868500000	1
869000000	0	1738000000	8	1738000000	15	869000000	6	2172500000	0	869000000	4
869500000	1	1739000000	7	1739000000	9	869500000	4	2173750000	1	869500000	11
870000000	1	1740000000	7	1740000000	8	870000000	3	2175000000	0	870000000	8
870500000	1	1741000000	14	1741000000	14	870500000	6	2176250000	0	870500000	6
871000000	0	1742000000	10	1742000000	19	871000000	5	2177500000	0	871000000	8
871500000	0	1743000000	19	1743000000	19	871500000	1	2178750000	1	871500000	2
872000000	0	1744000000	9	1744000000	6	872000000	2	2180000000	0	872000000	8
872500000	0	1745000000	11	1745000000	14	872500000	3	2181250000	0	872500000	4
873000000	0	1746000000	12	1746000000	7	873000000	4	2182500000	0	873000000	2
873500000	0	1747000000	8	1747000000	21	873500000	2	2183750000	2	873500000	5
874000000	1	1748000000	6	1748000000	9	874000000	6	2185000000	1	874000000	5
874500000	0	1749000000	9	1749000000	13	874500000	5	2186250000	0	874500000	5
875000000	0	1750000000	6	1750000000	9	875000000	6	2187500000	0	875000000	9
875500000	0	1751000000	5	1751000000	16	875500000	4	2188750000	0	875500000	7
876000000	0	1752000000	11	1752000000	10	876000000	5	2190000000	0	876000000	3
876500000	1	1753000000	16	1753000000	12	876500000	3	2191250000	1	876500000	6
877000000	0	1754000000	10	1754000000	16	877000000	2	2192500000	0	877000000	5
877500000	1	1755000000	11	1755000000	11	877500000	4	2193750000	0	877500000	5
878000000	2	1756000000	15	1756000000	13	878000000	3	2195000000	0	878000000	5
878500000	0	1757000000	6	1757000000	11	878500000	4	2196250000	0	878500000	5
879000000	0	1758000000	11	1758000000	18	879000000	0	2197500000	0	879000000	5
879500000	1	1759000000	15	1759000000	16	879500000	5	2198750000	0	879500000	7
880000000	0	1760000000	9	1760000000	11	880000000	4	2200000000	0	880000000	4
880500000	1	1761000000	8	1761000000	7	880500000	3	2201250000	0	880500000	3
881000000	0	1762000000	11	1762000000	12	881000000	3	2202500000	1	881000000	6
881500000	1	1763000000	4	1763000000	16	881500000	5	2203750000	1	881500000	3
882000000	0	1764000000	14	1764000000	10	882000000	4	2205000000	0	882000000	8
882500000	1	1765000000	6	1765000000	10	882500000	2	2206250000	0	882500000	5
883000000	1	1766000000	12	1766000000	6	883000000	5	2207500000	0	883000000	2
883500000	1	1767000000	6	1767000000	9	883500000	6	2208750000	0	883500000	11
884000000	1	1768000000	11	1768000000	10	884000000	6	2210000000	0	884000000	5
884500000	2	1769000000	4	1769000000	10	884500000	3	2211250000	0	884500000	2
885000000	0	1770000000	8	1770000000	9	885000000	4	2212500000	0	885000000	2
885500000	1	1771000000	8	1771000000	11	885500000	3	2213750000	0	885500000	4
886000000	3	1772000000	9	1772000000	13	886000000	6	2215000000	0	886000000	6
886500000	1	1773000000	10	1773000000	8	886500000	3	2216250000	0	886500000	4
887000000	0	1774000000	6	1774000000	10	887000000	5	2217500000	0	887000000	2
887500000	2	1775000000	9	1775000000	13	887500000	5	2218750000	0	887500000	1
888000000	1	1776000000	13	1776000000	12	888000000	1	2220000000	0	888000000	4
888500000	0	1777000000	10	1777000000	7	888500000	2	2221250000	0	888500000	3
889000000	0	1778000000	15	1778000000	4	889000000	4	2222500000	0	889000000	4
889500000	1	1779000000	8	1779000000	8	889500000	3	2223750000	1	889500000	3
890000000	2	1780000000	8	1780000000	7	890000000	5	2225000000	0	890000000	4
890500000	0	1781000000	12	1781000000	19	890500000	7	2226250000	0	890500000	4
891000000	0	1782000000	9	1782000000	12	891000000	3	2227500000	0	891000000	5
891500000	0	1783000000	6	1783000000	10	891500000	7	2228750000	0	891500000	3
892000000	0	1784000000	9	1784000000	11	892000000	5	2230000000	0	892000000	3
892500000	0	1785000000	3	1785000000	4	892500000	4	2231250000	0	892500000	6
893000000	0	1786000000	11	1786000000	9	893000000	5	2232500000	0	893000000	8
893500000	0	1787000000	14	1787000000	9	893500000	8	2233750000	0	893500000	5
894000000	1	1788000000	5	1788000000	13	894000000	2	2235000000	1	894000000	3
894500000	0	1789000000	3	1789000000	8	894500000	2	2236250000	0	894500000	3
895000000	3	1790000000	7	1790000000	21	895000000	3	2237500000	0	895000000	3
895500000	1	1791000000	7	1791000000	11	895500000	5	2238750000	0	895500000	6
896000000	0	1792000000	9	1792000000	8	896000000	6	2240000000	0	896000000	9
896500000	2	1793000000	11	1793000000	8	896500000	2	2241250000	0	896500000	5
897000000	1	1794000000	17	1794000000	10	897000000	2	2242500000	0	897000000	7
897500000	0	1795000000	10	1795000000	13	897500000	6	2243750000	0	897500000	6
898000000	0	1796000000	4	1796000000	7	898000000	5	2245000000	0	898000000	3
898500000	0	1797000000	7	1797000000	3	898500000	0	2246250000	0	898500000	6
899000000	0	1798000000	10	1798000000	14	899000000	3	2247500000	0	899000000	9
899500000	0	1799000000	13	1799000000	12	899500000	3	2248750000	0	899500000	12
900000000	0	1800000000	9	1800000000	17	900000000	0	2250000000	1	900000000	5
900500000	0	1801000000	10	1801000000	17	900500000	4	2251250000	0	900500000	5
901000000	1	1802000000	12	1802000000	8	901000000	4	2252500000	0	901000000	4
901500000	1	1803000000	11	1803000000	4	901500000	4	2253750000	0	901500000	3
902000000	0	1804000000	12	1804000000	20	902000000	4	2255000000	0	902000000	5
902500000	1	1805000000	14	1805000000	9	902500000	4	2256250000	0	902500000	4
903000000	0	1806000000	12	1806000000	11	903000000	5	2257500000	1	903000000	8
903500000	0	1807000000	10	1807000000	10	903500000	1	2258750000	0	903500000	13
904000000	0	1808000000	18	1808000000	16	904000000	1	2260000000	0	904000000	2
904500000	0	1809000000	11	1809000000	13	904500000	7	2261250000	0	904500000	2
905000000	0	1810000000	11	1810000000	13	905000000	4	2262500000	0	905000000	1
905500000	3	1811000000	5	1811000000	11	905500000	8	2263750000	0	905500000	5
906000000	1	1812000000	12	1812000000	11	906000000	4	2265000000	0	906000000	8
906500000	1	1813000000	11	1813000000	12	906500000	4	2266250000	0	906500000	5
907000000	0	1814000000	13	1814000000	8	907000000	4	2267500000	0	907000000	5
907500000	0	1815000000	13	1815000000	9	907500000	5	2268750000	0	907500000	6
908000000	0	1816000000	11	1816000000	7	908000000	1	2270000000	0	908000000	6
908500000	1	1817000000	7	1817000000	11	908500000	5	2271250000	0	908500000	6
909000000	0	1818000000	13	1818000000	13	909000000	3	2272500000	0	909000000	2
909500000	1	1819000000	11	1819000000	8	909500000	0	2273750000	0	909500000	4
910000000	0	1820000000	7	1820000000	10	910000000	1	2275000000	0	910000000	4
910500000	0	1821000000	9	1821000000	10	910500000	5	2276250000	0	910500000	6
911000000	0	1822000000	11	1822000000	11	911000000	6	2277500000	0	911000000	1
911500000	2	1823000000	14	1823000000	9	911500000	3	2278750000	0	911500000	13
912000000	1	1824000000	5	1824000000	8	912000000	2	2280000000	0	912000000	4
912500000	1	1825000000	12	1825000000	8	912500000	2	2281250000	0	912500000	3
913000000	1	1826000000	5	1826000000	16	913000000	3	2282500000	0	913000000	2
913500000	0	1827000000	14	1827000000	9	913500000	2	2283750000	0	913500000	4
914000000	0	1828000000	10	1828000000	9	914000000	0	2285000000	0	914000000	4
914500000	2	1829000000	9	1829000000	9	914500000	1	2286250000	0	914500000	3
915000000	2	1830000000	13	1830000000	4	915000000	6	2287500000	0	915000000	5
915500000	2	1831000000	6	1831000000	12	915500000	1	2288750000	0	915500000	6
916000000	0	1832000000	14	1832000000	16	916000000	1	2290000000	0	916000000	3
916500000	0	1833000000	7	1833000000	6	916500000	2	2291250000	1	916500000	2
917000000	2	1834000000	2	1834000000	20	917000000	5	2292500000	0	917000000	7
917500000	0	1835000000	8	1835000000	7	917500000	5	2293750000	0	917500000	5
918000000	3	1836000000	8	1836000000	6	918000000	3	2295000000	0	918000000	6
918500000	1	1837000000	11	1837000000	6	918500000	4	2296250000	0	918500000	4
919000000	1	1838000000	9	1838000000	19	919000000	4	2297500000	0	919000000	3
919500000	1	1839000000	8	1839000000	10	919500000	4	2298750000	0	919500000	2
920000000	0	1840000000	10	1840000000	10	920000000	1	2300000000	0	920000000	4
920500000	3	1841000000	6	1841000000	15	920500000	1	2301250000	0	920500000	5
921000000	0	1842000000	12	1842000000	12	921000000	3	2302500000	1	921000000	3
921500000	1	1843000000	13	1843000000	16	921500000	2	2303750000	0	921500000	3
922000000	1	1844000000	5	1844000000	9	922000000	3	2305000000	2	922000000	1
922500000	0	1845000000	5	1845000000	7	922500000	3	2306250000	0	922500000	5
923000000	0	1846000000	10	1846000000	12	923000000	2	2307500000	0	923000000	2
923500000	1	1847000000	12	1847000000	6	923500000	4	2308750000	0	923500000	5
924000000	1	1848000000	11	1848000000	8	924000000	3	2310000000	0	924000000	3
924500000	0	1849000000	3	1849000000	11	924500000	6	2311250000	0	924500000	7
925000000	0	1850000000	7	1850000000	6	925000000	3	2312500000	0	925000000	6
925500000	1	1851000000	3	1851000000	9	925500000	1	2313750000	0	925500000	3
926000000	1	1852000000	5	1852000000	11	926000000	3	2315000000	0	926000000	8
926500000	0	1853000000	6	1853000000	8	926500000	5	2316250000	0	926500000	5
927000000	0	1854000000	3	1854000000	7	927000000	2	2317500000	0	927000000	0
927500000	0	1855000000	5	1855000000	10	927500000	4	2318750000	0	927500000	7
928000000	0	1856000000	7	1856000000	8	928000000	2	2320000000	0	928000000	1
928500000	0	1857000000	9	1857000000	14	928500000	1	2321250000	0	928500000	4
929000000	2	1858000000	6	1858000000	11	929000000	2	2322500000	0	929000000	2
929500000	0	1859000000	15	1859000000	9	929500000	4	2323750000	0	929500000	4
930000000	0	1860000000	4	1860000000	7	930000000	1	2325000000	2	930000000	9
930500000	0	1861000000	5	1861000000	12	930500000	2	2326250000	0	930500000	6
931000000	0	1862000000	13	1862000000	10	931000000	4	2327500000	0	931000000	3
931500000	0	1863000000	5	1863000000	6	931500000	5	2328750000	0	931500000	4
932000000	1	1864000000	4	1864000000	7	932000000	3	2330000000	1	932000000	3
932500000	0	1865000000	5	1865000000	12	932500000	2	2331250000	1	932500000	5
933000000	1	1866000000	7	1866000000	12	933000000	5	2332500000	0	933000000	8
933500000	2	1867000000	6	1867000000	9	933500000	3	2333750000	0	933500000	2
934000000	0	1868000000	6	1868000000	14	934000000	4	2335000000	0	934000000	9
934500000	0	1869000000	11	1869000000	10	934500000	4	2336250000	0	934500000	4
935000000	0	1870000000	13	1870000000	13	935000000	2	2337500000	0	935000000	2
935500000	0	1871000000	11	1871000000	8	935500000	1	2338750000	0	935500000	7
936000000	1	1872000000	7	1872000000	15	936000000	2	2340000000	0	936000000	3
936500000	1	1873000000	10	1873000000	7	936500000	3	2341250000	0	936500000	5
937000000	0	1874000000	17	1874000000	11	937000000	3	2342500000	0	937000000	7
937500000	0	1875000000	4	1875000000	6	937500000	5	2343750000	0	937500000	3
938000000	0	1876000000	5	1876000000	11	938000000	5	2345000000	0	938000000	2
938500000	0	1877000000	10	1877000000	6	938500000	2	2346250000	1	938500000	5
939000000	0	1878000000	10	1878000000	4	939000000	5	2347500000	0	939000000	2
939500000	0	1879000000	8	1879000000	13	939500000	1	2348750000	0	939500000	6
940000000	0	1880000000	7	1880000000	10	940000000	4	2350000000	0	940000000	5
940500000	0	1881000000	11	1881000000	7	940500000	2	2351250000	0	940500000	1
941000000	1	1882000000	10	1882000000	15	941000000	8	2352500000	0	941000000	2
941500000	0	1883000000	9	1883000000	7	941500000	4	2353750000	1	941500000	5
942000000	1	1884000000	8	1884000000	14	942000000	5	2355000000	0	942000000	6
942500000	1	1885000000	13	1885000000	10	942500000	1	2356250000	0	942500000	4
943000000	3	1886000000	10	1886000000	12	943000000	1	2357500000	0	943000000	5
943500000	0	1887000000	8	1887000000	8	943500000	3	2358750000	0	943500000	4
944000000	1	1888000000	13	1888000000	11	944000000	2	2360000000	0	944000000	4
944500000	0	1889000000	11	1889000000	12	944500000	5	2361250000	0	944500000	4
945000000	1	1890000000	10	1890000000	15	945000000	2	2362500000	0	945000000	6
945500000	0	1891000000	5	1891000000	12	945500000	2	2363750000	0	945500000	7
946000000	1	1892000000	11	1892000000	7	946000000	5	2365000000	1	946000000	4
946500000	2	1893000000	8	1893000000	9	946500000	8	2366250000	0	946500000	4
947000000	0	1894000000	13	1894000000	13	947000000	0	2367500000	0	947000000	4
947500000	1	1895000000	7	1895000000	9	947500000	2	2368750000	0	947500000	3
948000000	0	1896000000	10	1896000000	5	948000000	1	2370000000	0	948000000	5
948500000	1	1897000000	12	1897000000	8	948500000	3	2371250000	0	948500000	4
949000000	3	1898000000	5	1898000000	12	949000000	4	2372500000	0	949000000	5
949500000	1	1899000000	6	1899000000	9	949500000	3	2373750000	0	949500000	4
950000000	0	1900000000	6	1900000000	11	950000000	4	2375000000	0	950000000	8
950500000	1	1901000000	9	1901000000	15	950500000	4	2376250000	0	950500000	7
951000000	1	1902000000	8	1902000000	8	951000000	3	2377500000	1	951000000	5
951500000	0	1903000000	11	1903000000	12	951500000	1	2378750000	1	951500000	4
952000000	0	1904000000	8	1904000000	9	952000000	3	2380000000	0	952000000	3
952500000	1	1905000000	10	1905000000	10	952500000	2	2381250000	0	952500000	3
953000000	1	1906000000	3	1906000000	7	953000000	3	2382500000	0	953000000	1
953500000	0	1907000000	3	1907000000	9	953500000	3	2383750000	0	953500000	3
954000000	0	1908000000	9	1908000000	11	954000000	4	2385000000	0	954000000	5
954500000	1	1909000000	5	1909000000	5	954500000	6	2386250000	0	954500000	6
955000000	1	1910000000	8	1910000000	11	955000000	1	2387500000	0	955000000	6
955500000	0	1911000000	5	1911000000	11	955500000	5	2388750000	0	955500000	4
956000000	0	1912000000	6	1912000000	4	956000000	2	2390000000	0	956000000	2
956500000	1	1913000000	9	1913000000	7	956500000	7	2391250000	0	956500000	5
957000000	0	1914000000	2	1914000000	8	957000000	1	2392500000	0	957000000	2
957500000	0	1915000000	7	1915000000	9	957500000	1	2393750000	0	957500000	3
958000000	0	1916000000	14	1916000000	11	958000000	2	2395000000	0	958000000	3
958500000	0	1917000000	12	1917000000	14	958500000	4	2396250000	0	958500000	4
959000000	1	1918000000	5	1918000000	13	959000000	5	2397500000	0	959000000	4
959500000	0	1919000000	4	1919000000	8	959500000	0	2398750000	0	959500000	7
960000000	1	1920000000	6	1920000000	8	960000000	2	2400000000	0	960000000	4
960500000	1	1921000000	7	1921000000	8	960500000	4	2401250000	0	960500000	6
961000000	0	1922000000	4	1922000000	10	961000000	4	2402500000	0	961000000	3
961500000	1	1923000000	12	1923000000	11	961500000	1	2403750000	0	961500000	5
962000000	0	1924000000	9	1924000000	3	962000000	1	2405000000	0	962000000	4
962500000	0	1925000000	9	1925000000	13	962500000	7	2406250000	0	962500000	3
[truncated: 6,074 more rows]

## Sheet: Fig. 3a
Different thicknesse
	0.5 mm		1.0 mm		1.5 mm		2.0 mm
[truncated: 4,528 more rows]

## Sheet: Fig. 3b
Different strain rates
[truncated: 6,815 more rows]

[truncated: 5 more sheets: Fig. 3c, Fig. 3d, Fig. 3e, Fig. 3f, Fig. 4c]
